# Supplementary material for: Prediction of Protein Cleavage Site with Feature Selection by Random Forest
Source: PLoS One. 2012 Sep 18;7(9):e45854. doi: 10.1371/journal.pone.0045854 (PMC3445488; doi:10.1371/journal.pone.0045854)
Supplement: Supporting Information S1 — Positions of the protein cleavage sites in the protein sequences and the accession numbers of the corresponding proteins. This file contains two sheets. The first one shows the positive and negative samples in training dataset and the second one shows the positive and negative samples in testing dataset. (XLSX) [file pone.0045854.s001.xlsx]

## Sheet: Train
class	Uniprot ID	site
positive	A6QP57	465
positive	O00165	127
positive	O00273	117
positive	O00273	224
positive	O14733	44
positive	O14733	76
positive	O34952	215
positive	O35002	36
positive	O35002	40
positive	O35235	138
positive	O35955	39
positive	Q788J5	259
positive	O43432	699
positive	O43432	700
positive	O43508	93
positive	P11862	279
positive	O56140	346
positive	O56860	488
positive	O56861	127
positive	O60216	172
positive	O60216	279
positive	O60216	450
positive	O60566	579
positive	O60566	610
positive	O64517	225
positive	O68900	1018
positive	O75116	1131
positive	O75888	104
positive	O86476	197
positive	O86476	199
positive	O88093	1100
positive	O88917	837
positive	O89017	325
positive	O94813	1121
positive	P00451	1708
positive	P00451	391
positive	P00451	759
positive	P00488	38
positive	P00734	198
positive	P00734	327
positive	P00734	363
positive	P00735	199
positive	P00735	317
positive	P00735	366
positive	P00740	191
positive	P00740	226
positive	P00741	146
positive	P00741	181
positive	P00743	233
positive	P00747	466
positive	P00747	580
positive	P00747	78
positive	P00749	177
positive	P01012	353
positive	P01012	359
positive	P01024	1303
positive	P01024	1320
positive	P01024	748
positive	P01026	748
positive	P01027	1303
positive	P01027	1320
positive	P01027	748
positive	P01042	379
positive	P01042	389
positive	P01044	378
positive	P01044	388
positive	P01044	498
positive	P01045	376
positive	P01045	386
positive	P01045	496
positive	P01275	130
positive	P01275	145
positive	P01275	52
positive	P01275	83
positive	P01275	91
positive	P01275	97
positive	P01350	40
positive	P01350	58
positive	P01350	75
positive	P01350	95
positive	P01355	106
positive	P01375	76
positive	P01558	25
positive	P02452	1218
positive	P02452	161
positive	P02460	123
positive	P02545	646
positive	P02668	126
positive	P02671	100
positive	P02671	121
positive	P02671	123
positive	P02671	35
positive	P02672	38
positive	P02675	152
positive	P02675	160
positive	P02675	163
positive	P02675	44
positive	P02679	102
positive	P02679	84
positive	P02679	88
positive	P02748	265
positive	P02786	100
positive	P02866	148
positive	P02866	163
positive	P02866	281
positive	P02870	210
positive	P02870	217
positive	P02958	30
positive	P02959	22
positive	P02960	31
positive	P02961	67
positive	P02961	67
positive	P03274	239
positive	P03274	33
positive	P03295	32
positive	P03315	267
positive	P03315	333
positive	P03315	755
positive	P03315	815
positive	P03317	1347
positive	P03317	1902
positive	P03317	540
positive	P03318	384
positive	P03332	131
positive	P03332	215
positive	P03332	478
positive	P03345	130
positive	P03345	344
positive	P03354	1280
positive	P03354	155
positive	P03354	1567
positive	P03354	166
positive	P03354	177
positive	P03354	239
positive	P03354	479
positive	P03354	488
positive	P03354	577
positive	P03354	708
positive	P03355	131
positive	P03355	1330
positive	P03355	215
positive	P03355	478
positive	P03355	534
positive	P03355	659
positive	P03366	1039
positive	P03366	440
positive	P03366	500
positive	P03383	308
positive	P03385	469
positive	P03406	57
positive	P03437	345
positive	P03454	343
positive	P03467	16
positive	P03599	1022
positive	P03718	19
positive	P03719	10
positive	P03720	46
positive	P03956	269
positive	P04004	398
positive	P04070	211
positive	P04468	115
positive	P04538	21
positive	P04665	61
positive	Q02750	8
positive	P04831	27
positive	P04832	25
positive	P04833	22
positive	P04835	27
positive	P05111	232
positive	P05111	61
positive	P05305	73
positive	P05783	238
positive	P05784	231
positive	P06134	128
positive	P06134	178
positive	P06399	36
positive	P06552	28
positive	P06734	149
positive	P06796	118
positive	P07224	111
positive	P07224	93
positive	P07498	117
positive	P07575	568
positive	P07668	584
positive	P07784	32
positive	P07784	59
positive	P07785	30
positive	P07785	57
positive	P07786	36
positive	P07786	70
positive	P07787	27
positive	P07787	64
positive	P07911	587
positive	P08360	645
positive	P08405	401
positive	P08411	1336
positive	P08411	1818
positive	P08411	537
positive	P08592	672
positive	P08668	645
positive	P08669	259
positive	P09790	1018
positive	P09790	1121
positive	P09790	986
positive	P09884	124
positive	P0A274	84
positive	P0A276	26
positive	P0A276	26
positive	P0A4F3	27
positive	P0A4F5	23
positive	P0A7C2	84
positive	P0ACE0	552
positive	P0AFX7	108
positive	P0AG11	24
positive	Q2FZL2	68
positive	P0C573	183
positive	P0C767	183
positive	P10274	130
positive	P10274	344
positive	P10274	449
positive	P10274	574
positive	P10274	582
positive	P10415	34
positive	P10570	27
positive	P10571	27
positive	P10572	22
positive	P10941	248
positive	P11078	42
positive	P11224	717
positive	P11324	19
positive	P11821	111
positive	P11822	111
positive	P11862	279
positive	P12259	1022
positive	P12259	1046
positive	P12259	1573
positive	P12259	334
positive	P12259	534
positive	P12259	707
positive	P12259	737
positive	P12260	38
positive	P12387	753
positive	P12387	992
positive	P12473	247
positive	P12822	1237
positive	P12830	700
positive	P12830	731
positive	P12830	750
positive	P13302	10
positive	P13418	283
positive	P13418	340
positive	P13418	635
positive	P13423	196
positive	P13423	343
positive	P13501	25
positive	P13889	1301
positive	P14138	117
positive	P14269	32
positive	P14269	51
positive	P14349	621
positive	P14350	596
positive	P14350	751
positive	P14351	126
positive	P14351	572
positive	P14780	106
positive	P14780	59
positive	P14894	148
positive	P14894	163
positive	P14894	281
positive	P15291	77
positive	P15941	1097
positive	P16009	351
positive	P16046	249
positive	P16046	556
positive	P16112	392
positive	P16715	614
positive	P16715	697
positive	P16753	256
positive	P16753	643
positive	P16753	675
positive	P18292	200
positive	P18292	323
positive	P18292	359
positive	P19221	200
positive	P19221	324
positive	P19221	360
positive	P20800	69
positive	P21692	258
positive	P21887	19
positive	P22065	23
positive	P22066	19
positive	P22457	192
positive	P22757	324
positive	P23389	161
positive	P23389	275
positive	P23389	278
positive	P23389	324
positive	P23389	629
positive	P23560	57
positive	P24936	111
positive	P25116	41
positive	P25779	337
positive	P27400	610
positive	P27695	31
positive	P27815	69
positive	P28065	20
positive	P29122	149
positive	P29794	130
positive	P29794	145
positive	P29794	52
positive	P29794	83
positive	P29794	91
positive	P29794	97
positive	P31080	91
positive	P31630	433
positive	P32329	144
positive	P32478	72
positive	P32541	684
positive	P33573	31
positive	P34709	1088
positive	P35900	228
positive	P35986	27
positive	P35986	42
positive	P35988	254
positive	P36060	41
positive	P36381	368
positive	P36507	10
positive	P36713	111
positive	P37595	178
positive	Q86CR8	119
positive	P38485	413
positive	P38485	800
positive	P41371	19
positive	P42099	168
positive	P42830	44
positive	P45985	45
positive	P45985	58
positive	P46379	1001
positive	P47001	64
positive	P47749	42
positive	P48023	129
positive	P48607	220
positive	P48740	448
positive	P49768	291
positive	P49768	292
positive	P49768	298
positive	P49768	345
positive	P50287	182
positive	P51610	1019
positive	P51610	1081
positive	P51610	1110
positive	P51610	1295
positive	P51610	1323
positive	P51610	1423
positive	P52564	14
positive	P52968	27
positive	P52969	25
positive	P54259	109
positive	P55085	36
positive	P55095	130
positive	P55095	145
positive	P55095	52
positive	P55095	83
positive	P55095	91
positive	P55095	97
positive	P56722	448
positive	P57078	388
positive	P57078	426
positive	P59996	151
positive	P60880	180
positive	P61586	189
positive	P61810	98
positive	P61810	98
positive	P67809	219
positive	P68950	24
positive	P68965	23
positive	P69929	131
positive	P69929	165
positive	P69929	199
positive	P69929	29
positive	P69929	63
positive	P69929	97
positive	P70232	1040
positive	P70232	753
positive	P70336	1131
positive	P70444	60
positive	P70444	75
positive	P70444	98
positive	P74383	172
positive	P78581	316
positive	P81297	214
positive	P91953	450
positive	P91953	503
positive	P97812	202
positive	P98093	1295
positive	P98093	722
positive	Q00213	25
positive	Q00651	598
positive	Q01705	1654
positive	Q01826	254
positive	Q01833	738
positive	Q02020	17
positive	Q02734	46
positive	Q02750	8
positive	Q02936	257
positive	Q03155	846
positive	Q03178	63
positive	Q03180	67
positive	Q03405	105
positive	Q03405	111
positive	Q04637	674
positive	Q04637	681
positive	Q05320	501
positive	Q05320	637
positive	Q06A28	277
positive	Q07163	1217
positive	Q07163	401
positive	Q07163	582
positive	Q07817	61
positive	Q07820	127
positive	Q07820	157
positive	Q07908	196
positive	Q08581	77
positive	Q08945	450
positive	Q11002	54
positive	Q12173	207
positive	Q12173	233
positive	Q12772	468
positive	Q12772	484
positive	Q12772	522
positive	Q13043	326
positive	Q13043	349
positive	Q13077	163
positive	Q13177	212
positive	Q13188	322
positive	Q13464	1113
positive	Q13546	324
positive	Q14118	653
positive	Q14118	715
positive	Q14674	1506
positive	Q14674	1535
positive	Q14703	186
positive	Q15113	287
positive	Q15113	288
positive	Q15113	293
positive	Q15113	299
positive	Q15113	303
positive	Q15726	118
positive	Q16512	108
positive	Q16512	454
positive	Q16512	558
positive	Q24306	162
positive	Q24306	165
positive	Q28107	1564
positive	Q28640	303
positive	Q28640	421
positive	Q2FZL3	219
positive	Q50LE5	65
positive	Q52430	62
positive	Q53940	180
positive	Q5GFL6	267
positive	Q5RCU0	274
positive	Q60429	520
positive	Q60611	254
positive	Q61488	198
positive	Q62849	140
positive	Q62868	1131
positive	Q63415	132
positive	Q63661	1616
positive	Q63673	198
positive	Q66914	1071
positive	Q66914	331
positive	Q66914	46
positive	Q66914	685
positive	Q66914	960
positive	Q6F3F9	447
positive	Q6F3F9	810
positive	Q6I7B9	259
positive	P13889	473
positive	Q6RH31	344
positive	Q6XDK8	1055
positive	Q6XDK8	1722
positive	Q6XDK8	325
positive	Q6XDK8	666
positive	Q6XDK8	69
positive	Q6XDK8	940
positive	Q703G9	442
positive	Q703G9	486
positive	Q703G9	495
positive	Q703G9	508
positive	Q703G9	715
positive	Q703G9	734
positive	Q788J5	259
positive	Q788J5	259
positive	Q797B3	214
positive	Q7BCK4	758
positive	Q7BSW5	1023
positive	Q7CQV5	178
positive	Q7LHG5	1037
positive	Q7LHG5	1063
positive	Q7LHG5	207
positive	Q7LHG5	233
positive	Q7LHG5	309
positive	Q7LHG5	561
positive	Q7Z434	427
positive	Q7Z434	508
positive	Q80HV7	56
positive	Q83453	111
positive	Q83884	227
positive	Q84UV8	73
positive	Q86500	1301
positive	Q86CR8	119
positive	Q86SQ4	467
positive	Q86SQ4	840
positive	Q86VB7	269
positive	Q86VB7	281
positive	Q86VB7	333
positive	Q86VB7	360
positive	Q86ZU7	568
positive	Q89707	14
positive	Q8AZM0	417
positive	Q8AZM0	486
positive	Q8AZM0	557
positive	Q8AZM0	791
positive	Q8BB27	249
positive	Q8BHP7	300
positive	Q8GYN5	10
positive	Q8GYN5	152
positive	Q8IZJ1	412
positive	Q8IZW8	570
positive	Q8VDL9	287
positive	Q8YQB1	179
positive	Q90419	200
positive	Q91X17	588
positive	Q91ZE5	326
positive	Q92008	197
positive	Q92838	159
positive	Q92876	80
positive	Q969K3	232
positive	Q96IY4	324
positive	Q99102	1444
positive	Q99219	207
positive	Q99219	233
positive	Q99538	323
positive	Q9BH10	167
positive	Q9BXS0	112
positive	Q9DBA6	110
positive	Q9ERK0	342
positive	Q9ERK0	380
positive	Q9ESC1	454
positive	Q9FBI2	273
positive	Q9FE20	243
positive	Q9GZ28	62
positive	Q9H2X6	923
positive	Q9H2X6	984
positive	Q9JI10	322
positive	Q9JI11	326
positive	Q9JM99	955
positive	Q9NB31	333
positive	Q9NQX7	242
positive	Q9NRA1	225
positive	Q9R0J8	325
positive	Q9U6Y4	65
positive	Q9UBQ6	53
positive	Q9UHX3	517
positive	Q9UJU6	361
positive	Q9UK73	342
positive	Q9UKV3	1093
positive	Q9UQF0	317
positive	Q9WVT0	223
positive	Q9WVT0	993
positive	Q9XFX3	309
positive	Q9XFX3	414
positive	Q9XFX3	68
positive	Q9XYH7	94
positive	Q9Y275	133
positive	Q9Y6E0	325
positive	Q9ZSD6	192
negative	O86476	846
negative	Q9R0J8	352
negative	Q9UHX3	447
negative	P12830	286
negative	Q86VB7	801
negative	Q8AZM0	925
negative	Q52430	196
negative	P14350	782
negative	Q61488	336
negative	Q8IZJ1	574
negative	P12822	828
negative	P00451	1413
negative	Q86VB7	93
negative	Q63661	2007
negative	Q6I7B9	136
negative	P03315	565
negative	Q8BB27	334
negative	Q86500	1843
negative	Q01705	1197
negative	Q99102	1687
negative	Q91X17	501
negative	P12259	290
negative	Q02734	251
negative	P08411	946
negative	O89017	102
negative	Q63661	742
negative	P00734	501
negative	Q03155	1254
negative	Q50LE5	353
negative	Q6RH31	115
negative	P04070	38
negative	Q6I7B9	328
negative	P54259	231
negative	P25779	373
negative	Q01826	515
negative	P70232	154
negative	Q12173	138
negative	P12830	437
negative	O68900	830
negative	Q14118	486
negative	P03318	44
negative	P03454	316
negative	P01026	471
negative	P06796	161
negative	Q9JI10	426
negative	P03317	929
negative	Q07908	139
negative	Q13077	289
negative	Q04637	652
negative	P12259	910
negative	Q03155	891
negative	P54259	674
negative	Q01705	1000
negative	Q66914	199
negative	P03317	1420
negative	Q01705	1952
negative	P03332	48
negative	P02866	126
negative	Q60429	22
negative	P12387	586
negative	P0C767	88
negative	Q08945	567
negative	Q14674	814
negative	Q9H2X6	23
negative	Q62849	572
negative	P02672	492
negative	P03318	656
negative	P02460	340
negative	Q83884	39
negative	Q63661	961
negative	P01027	1282
negative	P31080	157
negative	P51610	837
negative	P08411	48
negative	P00741	235
negative	P03599	552
negative	P35900	46
negative	Q13464	108
negative	P25116	346
negative	P38485	282
negative	P32541	266
negative	P07668	202
negative	P50287	22
negative	P14350	289
negative	Q8IZW8	204
negative	O94813	1098
negative	P03385	315
negative	P08668	418
negative	P01012	253
negative	P32329	449
negative	Q28107	493
negative	P34709	16
negative	P12830	73
negative	O68900	87
negative	O88093	465
negative	P03599	798
negative	Q9JI10	33
negative	Q14674	56
negative	P01042	552
negative	P03317	1825
negative	P12387	846
negative	P54259	806
negative	P00451	1157
negative	A6QP57	234
negative	P15941	185
negative	P14780	276
negative	P03354	822
negative	O88917	1411
negative	Q14674	1019
negative	Q9WVT0	290
negative	Q13077	341
negative	P03406	103
negative	P03354	384
negative	P03354	1021
negative	Q9UKV3	169
negative	P46379	604
negative	Q13464	572
negative	P02452	979
negative	P35900	124
negative	Q92008	379
negative	Q9UK73	452
negative	Q9Y6E0	171
negative	P13889	374
negative	Q14118	842
negative	P13889	774
negative	P51610	740
negative	Q9ESC1	97
negative	Q50LE5	384
negative	P27695	135
negative	P11224	1168
negative	Q62849	492
negative	Q13077	65
negative	P04070	28
negative	P74383	73
negative	Q06A28	19
negative	Q13546	367
negative	O88917	602
negative	O34952	436
negative	P03385	284
negative	Q28107	58
negative	P12822	661
negative	P12259	2075
negative	P16112	1311
negative	Q6XDK8	643
negative	O14733	285
negative	Q9FBI2	44
negative	Q01705	1844
negative	P03366	816
negative	Q6XDK8	1113
negative	Q01833	529
negative	Q788J2	153
negative	P01024	420
negative	Q7BSW5	382
negative	P03956	300
negative	A6QP57	597
negative	P07911	288
negative	Q07908	267
negative	P02545	58
negative	P02452	432
negative	Q13464	566
negative	O43432	434
negative	Q9XYH7	161
negative	Q9UK73	382
negative	P06399	298
negative	Q9BXS0	31
negative	Q99538	174
negative	P03956	333
negative	P03317	1278
negative	O68900	1082
negative	Q50LE5	403
negative	P16112	1588
negative	Q06A28	592
negative	P09884	973
negative	Q01705	1499
negative	Q01826	695
negative	Q9DBA6	42
negative	Q9BH10	278
negative	O43432	842
negative	P00451	44
negative	P49768	251
negative	O56860	53
negative	P03956	391
negative	P29122	514
negative	P24936	63
negative	P31630	647
negative	Q8IZW8	346
negative	P12822	102
negative	Q12772	707
negative	P08669	388
negative	O88093	1314
negative	Q12772	108
negative	P03345	158
negative	P09790	749
negative	P91953	194
negative	P06399	696
negative	P10941	384
negative	P14350	50
negative	Q01705	443
negative	P01027	163
negative	Q8AZM0	884
negative	P54259	181
negative	P10941	18
negative	P12387	192
negative	P12473	152
negative	Q13177	39
negative	P02671	382
negative	P61810	204
negative	P08592	565
negative	P29122	724
negative	P07224	143
negative	P03385	120
negative	P07911	504
negative	P03318	857
negative	P03317	378
negative	Q8IZJ1	850
negative	P00451	1687
negative	P08669	169
negative	P12259	2016
negative	P08360	370
negative	P07911	72
negative	P03385	336
negative	Q50LE5	517
negative	P05111	205
negative	Q12772	242
negative	P03354	1332
negative	P01045	82
negative	P91953	474
negative	P01024	888
negative	Q99538	132
negative	Q7LHG5	1360
negative	P03366	558
negative	Q7LHG5	393
negative	P54259	27
negative	Q9FE20	86
negative	Q91X17	131
negative	P34709	655
negative	P04468	89
negative	Q9NB31	362
negative	P02452	668
negative	P02748	140
negative	O68900	164
negative	P36060	126
negative	Q9JI11	456
negative	P02672	138
negative	P32329	106
negative	P00488	474
negative	P08669	91
negative	Q9UKV3	365
negative	Q6XDK8	2152
negative	Q9Y275	251
negative	P08669	97
negative	P16112	146
negative	P38485	972
negative	A6QP57	324
negative	P00747	21
negative	P02452	1032
negative	P56722	145
negative	Q07820	185
negative	P10415	149
negative	P01024	126
negative	P08360	32
negative	P27400	189
negative	Q8BB27	36
negative	P00735	83
negative	O68900	356
negative	P12259	1148
negative	Q5RCU0	220
negative	P08411	1670
negative	Q07908	275
negative	P11224	844
negative	P11078	265
negative	Q7LHG5	1438
negative	Q7BCK4	19
negative	P03385	433
negative	Q86VB7	957
negative	Q60611	231
negative	P08360	230
negative	Q01833	1219
negative	P08592	746
negative	P46379	851
negative	O88917	1031
negative	P91953	371
negative	P98093	349
negative	Q06A28	606
negative	P33573	189
negative	P56722	553
negative	Q02936	62
negative	P29122	325
negative	P12830	235
negative	P16046	42
negative	Q62849	592
negative	P03332	277
negative	Q91ZE5	96
negative	P15941	995
negative	P51610	272
negative	Q9JI11	98
negative	P19221	604
negative	Q9H2X6	203
negative	P05784	123
negative	P22457	143
negative	Q60611	619
negative	Q86SQ4	925
negative	P51610	291
negative	P91953	89
negative	Q60429	206
negative	Q24306	273
negative	P27815	852
negative	Q86VB7	421
negative	O68900	557
negative	P00740	281
negative	O68900	358
negative	Q9ZSD6	247
negative	P59996	26
negative	O88093	525
negative	P03318	232
negative	P03295	163
negative	P19221	525
negative	P00734	288
negative	Q01826	281
negative	P91953	538
negative	Q15113	339
negative	P12259	1270
negative	Q07163	471
negative	Q6XDK8	1034
negative	Q13464	1045
negative	P00735	148
negative	O39842	19
negative	Q07817	155
negative	O60216	541
negative	P08668	1122
negative	P32541	584
negative	P31630	492
negative	Q99102	901
negative	Q04637	287
negative	P10941	54
negative	Q28107	124
negative	P12259	380
negative	Q9ERK0	93
negative	P32329	320
negative	P48023	31
negative	O75116	722
negative	Q9JI10	265
negative	P02545	312
negative	Q9FBI2	197
negative	Q01833	132
negative	O56861	489
negative	P19221	537
negative	P32478	132
negative	P33573	488
negative	P00451	1267
negative	Q28107	1460
negative	P08360	190
negative	Q04637	616
negative	P01027	151
negative	P61809	229
negative	Q9UK73	574
negative	Q703G9	101
negative	Q63661	1845
negative	P57078	327
negative	Q7BCK4	909
negative	Q7LHG5	921
negative	P12259	1509
negative	P08668	744
negative	P0A7C2	37
negative	Q86VB7	866
negative	Q60429	1115
negative	P35900	194
negative	Q13464	1168
negative	Q05320	380
negative	Q9R0J8	84
negative	P54259	643
negative	O75888	12
negative	Q06A28	507
negative	P61809	159
negative	P02679	249
negative	P12473	626
negative	Q28107	443
negative	P35988	94
negative	P37595	120
negative	P98093	986
negative	P01026	620
negative	P38485	940
negative	P03354	1094
negative	P11078	432
negative	O56861	691
negative	P01026	195
negative	P27815	380
negative	P70232	289
negative	Q7BCK4	719
negative	P03315	943
negative	Q12772	1064
negative	P33573	295
negative	P03355	1424
negative	P03599	826
negative	P61810	165
negative	P16112	2008
negative	O14733	186
negative	Q03155	1089
negative	Q9R0J8	194
negative	Q9Y6E0	205
negative	P46379	306
negative	Q8BB27	385
negative	Q9UHX3	421
negative	Q24306	62
negative	P38485	332
negative	P01027	1643
negative	P35988	184
negative	Q14118	817
negative	Q00651	999
negative	P02679	374
negative	Q8YQB1	149
negative	Q12772	683
negative	P25116	283
negative	P05783	49
negative	Q9UK73	567
negative	Q14674	855
negative	P03366	1160
negative	Q99538	137
negative	P36507	102
negative	P13418	378
negative	Q63661	2084
negative	O60216	529
negative	Q03155	202
negative	Q03178	132
negative	O35002	447
negative	Q9ESC1	383
negative	Q8VDL9	463
negative	P05783	174
negative	O56860	125
negative	Q8IZJ1	236
negative	O94813	595
negative	Q86ZU7	536
negative	P03354	282
negative	P08411	1227
negative	P12259	148
negative	Q86500	1731
negative	P0A7C2	161
negative	Q03155	29
negative	P51610	1260
negative	Q8IZW8	245
negative	Q03155	870
negative	P34709	388
negative	P00740	85
negative	P11821	187
negative	Q04637	1434
negative	P08668	328
negative	P00749	397
negative	P31080	192
negative	Q7BSW5	914
negative	Q9Y6E0	129
negative	P16112	1559
negative	Q12772	335
negative	P03315	974
negative	Q13077	238
negative	P03355	1441
negative	P52564	209
negative	P07668	17
negative	Q7LHG5	602
negative	P46379	264
negative	P11078	363
negative	P02452	23
negative	P00740	287
negative	O86476	507
negative	P02679	33
negative	P01042	210
negative	P03355	901
negative	Q06A28	611
negative	Q07820	312
negative	Q788J2	89
negative	O68900	465
negative	Q06A28	117
negative	P10274	259
negative	O35955	238
negative	P16715	243
negative	O86476	51
negative	P01024	168
negative	P00451	1988
negative	P03317	23
negative	P14780	406
negative	P48607	125
negative	Q12772	1077
negative	Q13464	400
negative	Q66914	1522
negative	Q53940	64
negative	P03454	209
negative	P15941	606
negative	Q63661	1258
negative	P01012	327
negative	P32541	221
negative	Q01833	311
negative	P12822	1152
negative	P51610	633
negative	P04070	349
negative	P02672	111
negative	Q9NRA1	40
negative	P54259	603
negative	Q86SQ4	920
negative	Q99102	1167
negative	Q9UJU6	34
negative	P07224	252
negative	P42099	12
negative	P03315	77
negative	Q14703	993
negative	Q9WVT0	1322
negative	P54259	912
negative	O75116	1274
negative	P25779	290
negative	P09790	904
negative	O88093	731
negative	P70232	563
negative	O35955	156
negative	P70336	1109
negative	P16112	416
negative	P02786	396
negative	P15941	492
negative	Q9UQF0	494
negative	P09790	788
negative	Q9BH10	136
negative	P00749	386
negative	Q9BH10	100
negative	Q9Y6E0	100
negative	O43432	1335
negative	P07911	289
negative	P01375	36
negative	P16753	522
negative	P04665	366
negative	Q703G9	606
negative	Q61488	114
negative	P03317	1463
negative	Q62849	99
negative	Q7LHG5	790
negative	Q01705	1935
negative	P22457	351
negative	Q8IZW8	268
negative	O75116	1029
negative	O43432	784
negative	P15941	25
negative	P32541	555
negative	P03355	818
negative	P57078	180
negative	P74383	51
negative	P14780	461
negative	P01024	315
negative	P49768	126
negative	P15941	684
negative	P16112	1148
negative	Q04637	1562
negative	P13418	468
negative	Q83884	152
negative	P02545	494
negative	Q9UHX3	641
negative	Q92838	53
negative	Q08945	660
negative	P00451	185
negative	P29122	822
negative	Q12772	646
negative	Q8VDL9	413
negative	O60566	451
negative	P09884	1017
negative	P25116	147
negative	P34709	275
negative	Q28107	934
negative	Q7LHG5	633
negative	Q02936	129
negative	P34709	174
negative	Q9BXS0	324
negative	Q9XFX3	436
negative	Q86VB7	864
negative	Q6LAD6	22
negative	P03355	250
negative	P03454	287
negative	P70336	557
negative	Q62849	566
negative	P27695	73
negative	Q13464	105
negative	Q6XDK8	1174
negative	P32329	423
negative	P02452	661
negative	Q05320	265
negative	Q60429	145
negative	Q62868	1202
negative	Q9UHX3	666
negative	P23389	60
negative	P03317	692
negative	Q00651	747
negative	Q02936	45
negative	P61586	80
negative	P14138	214
negative	P52564	188
negative	Q60429	863
negative	P03599	813
negative	Q07817	188
negative	P02452	53
negative	Q62868	507
negative	P03355	177
negative	P16753	377
negative	P03956	292
negative	P08592	503
negative	P24936	59
negative	P01026	366
negative	P03274	133
negative	Q86500	458
negative	Q7BCK4	75
negative	Q6XDK8	444
negative	P56722	82
negative	Q9FE20	349
negative	P59996	613
negative	Q9FE20	200
negative	O60566	155
negative	Q28107	797
negative	Q99102	1283
negative	P13423	607
negative	P08411	2259
negative	P03599	90
negative	Q04637	1480
negative	P51610	16
negative	Q91X17	219
negative	Q01826	106
negative	Q797B3	494
negative	O75116	1352
negative	Q86500	1380
negative	Q86VB7	770
negative	P12387	451
negative	Q14674	1729
negative	Q9ESC1	531
negative	O88917	1477
negative	P03956	402
negative	O56860	413
negative	Q83453	209
negative	Q15726	59
negative	Q11002	185
negative	O88917	794
negative	P13423	437
negative	P34709	1063
negative	P03718	48
negative	P15941	212
negative	P01375	192
negative	Q2FZL3	142
negative	Q83884	137
negative	O43432	335
negative	P03317	1184
negative	Q60611	230
negative	P02672	85
negative	P08411	1498
negative	O34952	636
negative	Q86SQ4	33
negative	P03355	707
negative	Q9ESC1	61
negative	P97812	323
negative	O88917	769
negative	Q9H2X6	119
negative	P03355	1025
negative	P03317	193
negative	P08411	340
negative	P02870	126
negative	Q96IY4	101
negative	P15941	345
negative	O56861	756
negative	Q9ERK0	41
negative	Q07163	889
negative	O64517	386
negative	P01026	383
negative	P02545	328
negative	Q00651	920
negative	Q00651	978
negative	P01045	466
negative	P51610	1259
negative	P23560	91
negative	Q9UQF0	439
negative	P98093	900
negative	Q52430	86
negative	Q14674	1444
negative	Q63661	749
negative	P51610	876
negative	Q50LE5	477
negative	P01045	283
negative	O86476	363
negative	P03454	155
negative	P15941	1062
negative	Q6XDK8	1120
negative	Q7LHG5	1301
negative	Q01833	229
negative	Q9H2X6	31
negative	Q61488	348
negative	Q9UKV3	1151
negative	P00735	249
negative	O88093	822
negative	Q01705	706
negative	P09884	163
negative	Q80HV7	176
negative	Q01705	1580
negative	A6QP57	490
negative	Q9BH10	222
negative	Q8YQB1	103
negative	P22457	227
negative	P05783	281
negative	Q7LHG5	1175
negative	P13889	473
negative	Q63415	496
negative	P16753	315
negative	Q9UK73	536
negative	Q6XDK8	2011
negative	P01027	160
negative	P01024	1133
negative	P12387	1181
negative	P12830	459
negative	P03317	2241
negative	Q9UQF0	422
negative	P20800	36
negative	P01026	778
negative	P03355	916
negative	Q91ZE5	352
negative	Q7BSW5	1128
negative	P03318	346
negative	Q07163	798
negative	P34709	498
negative	Q03155	470
negative	P03315	1010
negative	P21692	99
negative	Q63415	445
negative	P16112	2290
negative	Q9H2X6	781
negative	P13889	1752
negative	Q63415	196
negative	P51610	1698
negative	O56140	118
negative	P78581	170
negative	P0C767	85
negative	P12259	415
negative	Q63661	792
negative	P10941	322
negative	Q13464	51
negative	P98093	1438
negative	P03317	1879
negative	P03345	252
negative	Q01826	344
negative	Q9WVT0	13
negative	P01024	491
negative	Q8AZM0	282
negative	P16715	854
negative	P12822	266
negative	Q01705	2342
negative	Q66914	734
negative	Q00651	412
negative	P03454	473
negative	P22457	248
negative	Q02936	284
negative	Q5GFL6	207
negative	Q797B3	128
negative	P16715	291
negative	P14350	167
negative	P08411	1712
negative	P00451	933
negative	P13423	513
negative	P78581	58
negative	O35955	75
negative	Q7BCK4	835
negative	P07668	661
negative	Q9UK73	302
negative	Q04637	830
negative	P07498	48
negative	Q14674	1022
negative	P01026	977
negative	O39842	66
negative	P32478	108
negative	Q86VB7	732
negative	P03315	1076
negative	P48740	15
negative	P11821	14
negative	P01027	358
negative	P02679	301
negative	Q28107	1996
negative	Q04637	1280
negative	O88093	549
negative	Q28640	184
negative	Q60429	997
negative	P01024	1223
negative	P57078	145
negative	Q9BH10	423
negative	P08668	239
negative	P12822	262
negative	P02866	125
negative	P57078	324
negative	P12259	1827
negative	P22757	75
negative	Q9BH10	630
negative	P15291	190
negative	Q62849	97
negative	Q01826	679
negative	O43903	54
negative	Q13188	42
negative	Q62849	391
negative	P13889	801
negative	P14350	856
negative	P16112	1552
negative	Q06A28	323
negative	P03318	329
negative	Q01705	2013
negative	P13418	65
negative	Q7LHG5	1460
negative	P07911	383
negative	O43432	370
negative	Q86SQ4	1044
negative	Q7LHG5	279
negative	Q9UKV3	915
negative	Q9UQF0	502
negative	Q6XDK8	1301
negative	Q07163	1622
negative	Q11002	434
negative	P09884	793
negative	P08669	122
negative	Q01833	574
negative	Q63661	1833
negative	P02675	316
negative	Q08945	354
negative	P02545	395
negative	O88917	263
negative	O94813	22
negative	P16112	1857
negative	P23389	370
negative	Q28107	412
negative	Q01833	169
negative	P12822	215
negative	P15941	126
negative	P14349	222
negative	P70232	705
negative	Q86ZU7	336
negative	P60880	98
negative	P51610	792
negative	Q6F3F9	520
negative	Q01826	579
negative	P08411	1530
negative	Q86500	70
negative	Q13177	127
negative	Q53940	16
negative	P13423	433
negative	P00734	105
negative	Q9UK73	26
negative	O68900	138
negative	O35002	244
negative	Q04637	614
negative	Q62868	810
negative	P07224	241
negative	Q60611	643
negative	O75116	277
negative	P13889	1701
negative	Q03405	230
negative	P03355	770
negative	O75116	795
negative	P06399	605
negative	P50287	131
negative	P42099	426
negative	P70336	166
negative	P03317	2131
negative	Q11002	522
negative	P13418	745
negative	P09790	1334
negative	P57078	606
negative	Q8BHP7	123
negative	P03315	375
negative	Q28107	1280
negative	P06399	266
negative	Q63661	2188
negative	Q13464	639
negative	Q62849	347
negative	Q07163	239
negative	Q52430	145
negative	Q07908	283
negative	P03318	436
negative	P12830	796
negative	Q9UK73	118
negative	O60566	678
negative	P98093	502
negative	Q9UQF0	158
negative	Q86500	1632
negative	O43432	120
negative	Q86VB7	894
negative	P16112	2344
negative	Q00651	101
negative	Q8BHP7	176
negative	P16753	201
negative	Q01833	1567
negative	P08360	219
negative	O56861	153
negative	P27695	182
negative	Q66914	1539
negative	P07498	172
negative	P14351	100
negative	P22757	255
negative	P16112	1431
negative	Q16512	172
negative	P14350	88
negative	O75116	1072
negative	P27815	337
negative	P08668	458
negative	P09884	595
negative	P06134	296
negative	Q04637	570
negative	P56722	396
negative	P38485	515
negative	P46379	935
negative	P02866	109
negative	Q91ZE5	133
negative	P54259	870
negative	Q6XDK8	2211
negative	P14349	560
negative	P01024	1402
negative	P46379	37
negative	P01026	598
negative	Q12772	426
negative	Q02936	288
negative	P03355	1131
negative	P04070	337
negative	Q11002	516
negative	P29122	914
negative	P08668	585
negative	P00451	1217
negative	P57078	745
negative	Q9H2X6	550
negative	Q06A28	903
negative	P00451	1496
negative	P70232	543
negative	Q86SQ4	1112
negative	P31630	843
negative	Q28107	1943
negative	P01026	1007
negative	P00451	301
negative	P13423	426
negative	Q04637	148
negative	P03317	1287
negative	P01375	44
negative	P11078	486
negative	P03956	172
negative	P16009	511
negative	P47749	153
negative	P13889	1505
negative	P15941	662
negative	Q86ZU7	519
negative	P07668	628
negative	P03317	1707
negative	Q96IY4	265
negative	Q02936	363
negative	P09884	1342
negative	Q14118	255
negative	Q86SQ4	162
negative	Q04637	1251
negative	Q788J5	339
negative	Q07163	623
negative	Q703G9	541
negative	P54259	466
negative	P09884	228
negative	Q8BHP7	26
negative	Q9BXS0	49
negative	Q86SQ4	1067
negative	Q8IZJ1	261
negative	Q08945	96
negative	Q53940	312
negative	P03366	1366
negative	P08411	800
negative	Q11002	420
negative	P61586	91
negative	P01042	194
negative	P12822	324
negative	P98093	1389
negative	P70336	729
negative	P01027	323
negative	P61810	36
negative	Q9H2X6	188
negative	Q07163	1395
negative	Q28640	194
negative	P57078	688
negative	Q6XDK8	715
negative	Q04637	438
negative	O88917	709
negative	P01024	1029
negative	P03366	1414
negative	P03318	644
negative	Q2FZL3	11
negative	P98093	184
negative	Q14674	578
negative	Q83884	348
negative	P12830	247
negative	P70232	938
negative	Q91X17	342
negative	Q90419	246
negative	O43432	1263
negative	Q9XFX3	20
negative	Q02734	20
negative	P12387	809
negative	P51610	1772
negative	P56722	884
negative	P13423	46
negative	P16715	559
negative	Q9UKV3	486
negative	P00747	743
negative	Q9UJU6	15
negative	O43432	271
negative	P08411	1312
negative	Q2FZL3	260
negative	Q86500	1966
negative	P59996	215
negative	Q14703	518
negative	P14894	29
negative	P11822	214
negative	P10274	108
negative	O88917	1077
negative	Q9UBQ6	139
negative	P14350	333
negative	Q08581	419
negative	O56861	230
negative	O60566	763
negative	Q62849	239
negative	Q08581	54
negative	O75888	39
negative	P03317	2285
negative	Q02936	371
negative	P12387	600
negative	P01024	1478
negative	Q9JM99	350
negative	P12387	233
negative	P24936	168
negative	Q7BCK4	399
negative	P01027	530
negative	O43432	183
negative	P00734	55
negative	P01024	785
negative	Q01833	1383
negative	Q9BXS0	427
negative	P70232	919
negative	Q6F3F9	899
negative	Q86500	906
negative	Q28107	1643
negative	P05305	18
negative	Q99102	94
negative	P03383	466
negative	Q86500	1456
negative	P03956	384
negative	P04665	333
negative	Q07908	398
negative	Q6F3F9	1091
negative	P45985	373
negative	Q703G9	597
negative	P03318	517
negative	Q14674	633
negative	P00451	80
negative	P13889	496
negative	P01027	1271
negative	Q9BH10	340
negative	Q99102	317
negative	Q06A28	873
negative	O88093	615
negative	P03315	967
negative	P36381	285
negative	O60216	400
negative	P00488	223
negative	P03355	596
negative	P56722	558
negative	P00747	409
negative	P16112	1068
negative	P91953	148
negative	Q6F3F9	734
negative	P98093	196
negative	P09884	1075
negative	P03354	1474
negative	Q7Z434	454
negative	Q7BCK4	877
negative	Q04637	317
negative	Q9WVT0	171
negative	O35002	109
negative	Q07163	1448
negative	Q86500	1067
negative	P00747	771
negative	Q9ESC1	213
negative	O86476	361
negative	P14349	354
negative	P48023	81
negative	P46379	923
negative	A6QP57	296
negative	P08592	36
negative	P70232	617
negative	Q99102	539
negative	P09790	201
negative	P02545	417
negative	Q86500	186
negative	Q7BSW5	1069
negative	P51610	488
negative	P12822	161
negative	Q62868	701
negative	O35235	250
negative	Q9JM99	288
negative	Q8IZJ1	324
negative	Q14703	584
negative	Q08581	733
negative	Q01833	637
negative	Q08945	186
negative	Q14703	887
negative	P02452	573
negative	Q6XDK8	369
negative	Q08945	162
negative	Q07817	83
negative	P11224	1029
negative	P05305	105
negative	O75116	233
negative	Q788J5	41
negative	O75116	310
negative	O56861	604
negative	P02545	461
negative	Q28107	116
negative	Q8BB27	217
negative	Q04637	728
negative	P02452	119
negative	P34709	703
negative	P12259	1540
negative	Q28107	206
negative	P14349	443
negative	P03318	198
negative	P15941	312
negative	Q797B3	118
negative	P98093	1402
negative	O39842	357
negative	P01027	1060
negative	Q84UV8	15
negative	Q9UK73	280
negative	P03332	245
negative	P03385	613
negative	P03406	127
negative	P34709	1153
negative	A6QP57	407
negative	Q63415	306
negative	Q06A28	145
negative	P56722	731
negative	P02786	554
negative	Q06A28	80
negative	Q9R0J8	50
negative	Q91X17	166
negative	P03467	273
negative	Q99219	41
negative	P08360	509
negative	P01026	250
negative	P00488	465
negative	P97812	80
negative	Q83453	90
negative	P11078	468
negative	P15941	817
negative	Q8IZJ1	793
negative	Q03405	22
negative	P04070	234
negative	Q99102	1891
negative	Q60611	389
negative	Q60611	349
negative	Q86SQ4	1151
negative	P51610	610
negative	P03354	1076
negative	O86476	476
negative	P03315	653
negative	P02460	85
negative	P54259	555
negative	O56860	113
negative	O88093	148
negative	P78581	106
negative	Q08945	541
negative	P07668	274
negative	Q14674	748
negative	P08411	1943
negative	Q5GFL6	586
negative	Q63415	197
negative	P29122	943
negative	Q01705	524
negative	P36060	175
negative	Q9UKV3	722
negative	Q28107	165
negative	P02671	383
negative	P04665	300
negative	Q86SQ4	84
negative	O60566	654
negative	Q7LHG5	1347
negative	Q05320	582
negative	P03317	2413
negative	Q66914	857
negative	P51610	1541
negative	Q05320	50
negative	P03354	976
negative	Q9H2X6	1174
negative	Q63661	1919
negative	Q13546	386
negative	P20800	137
negative	P08411	1575
negative	P00740	362
negative	P07224	223
negative	P31630	53
negative	Q01826	223
negative	Q9BH10	281
negative	P57078	36
negative	O60566	27
negative	O56861	667
negative	Q96IY4	260
negative	P0ACE0	280
negative	P05784	174
negative	P16046	324
negative	Q14118	444
negative	P16009	109
negative	P56722	751
negative	O89017	419
negative	O43432	313
negative	Q7Z434	325
negative	Q03155	611
negative	Q9JI11	247
negative	P04665	39
negative	Q03155	1259
negative	O88093	292
negative	Q60611	733
negative	Q9NB31	437
negative	Q53940	298
negative	Q06A28	756
negative	P02679	312
negative	P02786	747
negative	P57078	258
negative	Q9UHX3	246
negative	P28065	180
negative	P14350	73
negative	Q9UKV3	1019
negative	Q14703	815
negative	Q8IZW8	73
negative	Q9WVT0	1319
negative	Q01705	1130
negative	Q04637	190
negative	O88093	650
negative	Q13043	436
negative	Q9UHX3	166
negative	Q99538	203
negative	Q01826	694
negative	Q01705	295
negative	P70232	693
negative	P03454	430
negative	Q7LHG5	372
negative	Q02750	193
negative	O43508	17
negative	P05784	131
negative	Q13077	301
negative	Q13188	360
negative	Q7LHG5	1368
negative	P03366	290
negative	P03317	2013
negative	Q9BH10	342
negative	Q03155	390
negative	O56140	222
negative	Q62868	173
negative	Q9UK73	160
negative	Q2FZL3	354
negative	P47749	149
negative	Q66914	240
negative	O88917	13
negative	Q86500	1823
negative	Q9BXS0	169
negative	Q9NRA1	194
negative	P12473	217
negative	P00740	321
negative	P00451	268
negative	P51610	842
negative	Q9H2X6	703
negative	P02958	53
negative	P51610	1536
negative	P46379	486
negative	O89017	219
negative	P13423	544
negative	O39842	178
negative	P31080	11
negative	P12830	648
negative	P32541	11
negative	P01027	1150
negative	P98093	1252
negative	Q28107	667
negative	P09790	1328
negative	Q03405	11
negative	Q00651	947
negative	P16112	541
negative	Q15113	343
negative	Q9XYH7	329
negative	Q9UKV3	749
negative	Q9FBI2	159
negative	Q00651	291
negative	Q66914	211
negative	O60566	151
negative	P13889	293
negative	Q63661	2085
negative	Q9Y6E0	48
negative	P01027	1182
negative	P78581	155
negative	P15941	980
negative	P01024	512
negative	Q13077	309
negative	P00451	513
negative	Q92838	112
negative	P03318	88
negative	Q00651	967
negative	Q13546	653
negative	Q6F3F9	783
negative	Q9UBQ6	14
negative	Q01833	967
negative	P12259	1638
negative	Q14118	48
negative	O88917	768
negative	P70232	670
negative	P03599	40
negative	P32541	442
negative	P48740	479
negative	P00735	126
negative	P74383	277
negative	P11078	201
negative	Q07163	1610
negative	Q03155	179
negative	Q66914	78
negative	P51610	1696
negative	Q7BCK4	1076
negative	Q8AZM0	513
negative	P14780	645
negative	Q9DBA6	289
negative	Q86500	1857
negative	P13889	1195
negative	Q63673	33
negative	P56722	243
negative	P08411	1229
negative	P02675	216
negative	Q01833	687
negative	Q7BSW5	167
negative	Q9R0J8	173
negative	O68900	1149
negative	Q02020	181
negative	Q13188	111
negative	Q66914	1475
negative	Q60429	747
negative	Q62868	449
negative	P42099	619
negative	Q61488	313
negative	P42099	449
negative	Q00651	432
negative	Q9ESC1	587
negative	P31630	403
negative	Q5RCU0	366
negative	Q9H2X6	604
negative	Q14674	126
negative	P08360	327
negative	P31630	462
negative	P57078	218
negative	O68900	261
negative	P57078	304
negative	P11224	1128
negative	P15941	214
negative	P03274	112
negative	P11224	324
negative	P34709	1362
negative	Q86ZU7	712
negative	P08668	17
negative	Q9UBQ6	302
negative	O34952	258
negative	P55085	183
negative	P54259	1091
negative	Q28107	52
negative	Q5RCU0	48
negative	O43432	226
negative	Q01705	263
negative	P07498	19
negative	P42099	48
negative	P05111	32
negative	P54259	489
negative	P51610	1721
negative	P00749	418
negative	Q62868	1178
negative	Q66914	1582
negative	Q5GFL6	105
negative	Q6XDK8	1393
negative	Q01705	1984
negative	Q06A28	1059
negative	Q9ERK0	659
negative	P02748	452
negative	Q16512	741
negative	P02452	231
negative	Q9JI11	367
negative	P32329	401
negative	P03366	785
negative	Q01826	168
negative	P09884	383
negative	P07911	273
negative	Q9UQF0	342
negative	Q9Y6E0	373
negative	P09790	1164
negative	P0A7C2	113
negative	Q9NQX7	213
negative	Q62868	836
negative	Q63661	438
negative	Q14674	342
negative	P01026	245
negative	P09790	835
negative	Q03155	511
negative	P08669	33
negative	P12830	774
negative	P12387	1109
negative	Q63661	233
negative	P14351	843
negative	P09884	742
negative	Q86500	2019
negative	Q63661	2081
negative	P14780	482
negative	P32541	297
negative	Q63673	162
negative	Q86500	1080
negative	Q08581	634
negative	Q01705	2136
negative	Q9UHX3	732
negative	P02866	37
negative	P03317	1855
negative	Q9UHX3	67
negative	P12830	579
negative	O35002	89
negative	P20800	105
negative	Q62868	758
negative	Q6XDK8	13
negative	Q7BSW5	1081
negative	P70336	1259
negative	P09790	662
negative	P00451	102
[truncated: 313 more rows]

## Sheet: Test
class	Uniprot ID	site
positive	O08722	412
positive	O08949	275
positive	O15031	1164
positive	O43157	1305
positive	O72120	157
positive	O94782	671
positive	O95150	71
positive	O95155	109
positive	O95155	123
positive	P00516	78
positive	P01160	123
positive	P02669	126
positive	P02670	126
positive	P02676	21
positive	P03280	111
positive	P03362	1167
positive	P03362	582
positive	P03377	516
positive	P03451	340
positive	P03633	76
positive	P04834	27
positive	P04855	116
positive	P05045	265
positive	P05067	671
positive	P05067	672
positive	P05067	687
positive	P05067	690
positive	P05067	711
positive	P05067	713
positive	P05067	720
positive	P05067	739
positive	P06553	28
positive	P08617	1738
positive	P08617	836
positive	P08709	212
positive	P09958	107
positive	P09958	75
positive	P0A042	101
positive	P0A274	84
positive	P0A444	344
positive	P0A4F5	23
positive	P10145	28
positive	P11031	50
positive	P12446	259
positive	P13612	591
positive	P14448	33
positive	P15480	441
positive	P15480	487
positive	P15480	494
positive	P15480	501
positive	P15480	512
positive	P15480	755
positive	P18828	243
positive	P19442	118
positive	P19558	148
positive	P19558	367
positive	P19558	392
positive	P21886	19
positive	P22493	24
positive	P27399	566
positive	P27410	1108
positive	P27410	1251
positive	P27410	143
positive	P27410	1767
positive	P27410	339
positive	P27410	718
positive	P27410	936
positive	P27410	993
positive	P29965	112
positive	P33433	230
positive	P42210	377
positive	P42210	421
positive	P52591	531
positive	P52655	274
positive	P53999	50
positive	P56488	41
positive	P60170	324
positive	P69560	344
positive	Q04728	214
positive	Q08188	467
positive	Q08378	139
positive	Q08378	311
positive	Q08378	59
positive	Q12158	180
positive	Q12158	268
positive	Q12188	431
positive	Q12188	453
positive	Q13308	621
positive	Q13683	647
positive	Q13813	1176
positive	Q2FUY2	197
positive	Q2FUY2	199
positive	Q2FZL2	68
positive	Q45340	731
positive	Q47692	1100
positive	Q4KYY2	98
positive	Q56VR3	209
positive	Q62930	267
positive	Q63258	603
positive	Q66915	124
positive	Q6R755	64
positive	Q83883	1100
positive	Q83883	1281
positive	Q83883	398
positive	Q83883	761
positive	Q83883	962
positive	Q85646	454
positive	Q8K0D2	167
positive	Q8K0D2	168
positive	Q8K0D2	478
positive	Q8MUF9	192
positive	Q8NBP7	152
positive	Q8R5F7	208
positive	Q8R5F7	216
positive	Q8R5F7	251
positive	Q91687	590
positive	Q95ND7	191
positive	Q95ND7	226
positive	Q99315	1011
positive	Q99315	1037
positive	Q99315	207
positive	Q99315	233
positive	Q99315	309
positive	Q99315	535
positive	Q99PM3	276
positive	Q9FYE1	183
positive	Q9GZV9	179
positive	Q9H5V8	368
positive	Q9JJV8	64
positive	Q9PT51	77
positive	Q9UIQ6	154
positive	Q9UTM2	568
positive	Q9VT65	224
positive	Q9VT65	74
negative	P03377	704
negative	Q56VR3	65
negative	Q47692	931
negative	Q99315	473
negative	Q66915	430
negative	O08949	215
negative	P14448	418
negative	O15031	1602
negative	Q83883	455
negative	Q12158	371
negative	O95150	186
negative	Q63258	371
negative	P04855	260
negative	Q9FYE1	60
negative	P03362	486
negative	Q9UIQ6	508
negative	P03451	96
negative	P18828	161
negative	Q9VT65	373
negative	P02676	125
negative	O72120	209
negative	O94782	132
negative	P08617	2117
negative	Q83883	423
negative	P27410	313
negative	Q99315	617
negative	P09958	636
negative	Q12158	355
negative	Q9VT65	39
negative	Q85646	154
negative	P27410	2005
negative	P03451	253
negative	P04855	314
negative	Q9H5V8	638
negative	Q83883	1575
negative	Q66915	168
negative	O08722	558
negative	P14448	93
negative	Q08378	1241
negative	O94782	184
negative	Q83883	305
negative	Q8R5F7	85
negative	O43157	173
negative	P03377	101
negative	Q9UTM2	660
negative	O43157	1277
negative	O95155	1261
negative	Q04728	250
negative	P03451	40
negative	O15031	982
negative	Q13813	1969
negative	P27399	924
negative	Q91687	343
negative	P15480	619
negative	Q47692	921
negative	P03280	59
negative	P52591	453
negative	O15031	1668
negative	P08617	2193
negative	O43157	221
negative	P08617	2070
negative	P03362	465
negative	P27410	912
negative	Q08378	1256
negative	O15031	921
negative	P08617	1090
negative	Q62930	506
negative	P04855	311
negative	P0A274	28
negative	Q2FUY2	476
negative	P08617	902
negative	Q83883	811
negative	O08722	125
negative	Q13813	1379
negative	P27410	478
negative	P02676	438
negative	P08617	1638
negative	P08617	1040
negative	P03377	104
negative	Q91687	349
negative	Q08378	913
negative	P69560	179
negative	P00516	657
negative	Q8NBP7	196
negative	P03362	940
negative	O08722	54
negative	P27399	49
negative	Q66915	286
negative	P03451	254
negative	Q13683	494
negative	P27410	1583
negative	O08722	449
negative	O15031	1765
negative	P03451	417
negative	P08617	978
negative	Q9FYE1	61
negative	Q8R5F7	715
negative	Q8NBP7	252
negative	P60170	172
negative	P08617	1946
negative	Q91687	781
negative	P18828	265
negative	Q2FUY2	431
negative	Q47692	181
negative	Q9UTM2	592
negative	Q47692	723
negative	P03362	782
negative	Q13813	1432
negative	P02670	12
negative	Q13308	374
negative	Q13813	1872
negative	P05067	460
negative	Q13683	711
negative	P53999	77
negative	O15031	1437
negative	P04855	181
negative	O15031	288
negative	P03451	445
negative	P52591	240
negative	Q47692	1356
negative	Q9H5V8	546
negative	Q8NBP7	49
negative	O08722	290
negative	Q99315	268
negative	O94782	314
negative	Q45340	532
negative	P08617	1363
negative	Q45340	358
negative	P27410	851
negative	P60170	57
negative	O95150	235
negative	Q9UIQ6	87
negative	Q91687	353
negative	Q99315	920
negative	O15031	90
negative	O72120	639
negative	P14448	58
negative	P52591	30
negative	Q66915	611
negative	P04855	153
negative	P19558	182
negative	P27399	840
negative	O43157	467
negative	P08617	371
negative	Q12188	615
negative	Q13813	65
negative	P15480	725
negative	P14448	458
negative	P27399	433
negative	P0A274	110
negative	O95155	21
negative	Q45340	415
negative	P05067	46
negative	P27399	344
negative	P0A444	286
negative	Q62930	383
negative	O94782	357
negative	P13612	78
negative	Q45340	962
negative	Q13813	1424
negative	Q9UTM2	621
negative	O43157	168
negative	Q9UTM2	190
negative	O15031	524
negative	P27410	502
negative	Q8NBP7	435
negative	P08617	1696
negative	Q8MUF9	264
negative	Q9UTM2	631
negative	Q47692	757
negative	Q8NBP7	223
negative	Q99315	1173
negative	P12446	330
negative	P15480	872
negative	P14448	324
negative	Q9VT65	332
negative	P15480	832
negative	Q83883	931
negative	Q13813	260
negative	P02676	107
negative	P33433	62
negative	O43157	575
negative	Q47692	571
negative	Q9VT65	321
negative	P15480	631
negative	Q08188	633
negative	O43157	1815
negative	Q9GZV9	78
negative	O72120	507
negative	O15031	1738
negative	P27399	399
negative	P03362	1051
negative	P18828	100
negative	Q8NBP7	176
negative	Q47692	869
negative	P52591	784
negative	Q8MUF9	277
negative	O15031	207
negative	Q08378	1036
negative	P14448	701
negative	Q91687	808
negative	Q9VT65	111
negative	P15480	556
negative	P08617	760
negative	P27410	2092
negative	Q66915	450
negative	Q63258	881
negative	P03362	32
negative	P08617	648
negative	P33433	190
negative	Q91687	346
negative	Q8K0D2	413
negative	P08617	1623
negative	Q9VT65	159
negative	Q9VT65	175
negative	Q12188	323
negative	P42210	122
negative	P06553	61
negative	O08722	579
negative	Q45340	646
negative	Q56VR3	52
negative	Q66915	186
negative	P08617	1081
negative	Q63258	1087
negative	Q04728	149
negative	Q99315	1119
negative	P08617	1491
negative	Q83883	154
negative	Q8K0D2	526
negative	P52591	686
negative	Q08378	761
negative	Q13308	534
negative	O43157	686
negative	Q13813	36
negative	P69560	293
negative	P13612	85
negative	P03362	35
negative	P08709	82
negative	P04855	415
negative	O43157	1922
negative	Q6R755	180
negative	Q13813	2351
negative	Q99315	1318
negative	Q8K0D2	45
negative	P05067	506
negative	P27410	770
negative	P52591	13
negative	Q8K0D2	310
negative	Q9H5V8	561
negative	Q85646	501
negative	P03377	489
negative	Q9VT65	577
negative	P27410	1870
negative	Q2FUY2	757
negative	O72120	107
negative	P08617	1049
negative	Q95ND7	417
negative	Q66915	590
negative	P27410	2140
negative	P15480	247
negative	P13612	384
negative	P27410	882
negative	P60170	123
negative	Q13813	2232
negative	Q8NBP7	104
negative	O43157	794
negative	O95155	849
negative	P52591	128
negative	Q12188	608
negative	Q13683	103
negative	O08722	923
negative	O94782	44
negative	Q9JJV8	140
negative	P08617	1544
negative	P14448	192
negative	Q45340	40
negative	Q12158	85
negative	P09958	687
negative	Q83883	920
negative	P19558	124
negative	Q66915	443
negative	Q45340	559
negative	P27399	847
negative	Q9UIQ6	315
negative	Q9H5V8	625
negative	O43157	1745
negative	Q12158	479
negative	Q13813	1354
negative	O08722	447
negative	P03451	433
negative	P12446	124
negative	P14448	520
negative	P08617	1395
negative	P33433	184
negative	Q62930	166
negative	P02676	274
negative	P42210	145
negative	P03451	278
negative	Q9UIQ6	336
negative	Q8R5F7	276
negative	Q08378	269
negative	P03362	963
negative	Q08378	1020
negative	Q83883	1634
negative	Q8R5F7	731
negative	Q83883	1571
negative	P13612	280
negative	P09958	572
negative	P13612	129
negative	Q47692	607
negative	Q8MUF9	101
negative	O43157	651
negative	Q83883	1243
negative	Q91687	460
negative	P33433	91
negative	Q9JJV8	37
negative	P15480	69
negative	Q8NBP7	398
negative	P27399	225
negative	O15031	168
negative	Q13813	2064
negative	Q99PM3	157
negative	O15031	1299
negative	Q9VT65	31
negative	P08617	622
negative	P27410	634
negative	P08617	1705
negative	Q91687	900
negative	Q04728	272
negative	P09958	473
negative	Q91687	774
negative	O43157	1864
negative	Q13813	41
negative	Q2FUY2	841
negative	P14448	256
negative	Q8NBP7	287
negative	P42210	354
negative	Q13813	911
negative	Q13308	404
negative	P15480	888
negative	Q85646	659
negative	Q45340	502
negative	P03280	192
negative	P0A042	60
negative	P13612	965
negative	O94782	347
negative	P04855	328
negative	Q8NBP7	595
negative	Q99315	1178
negative	P52591	797
negative	P15480	649
negative	O15031	277
negative	P69560	286
negative	O15031	1283
negative	Q13683	964
negative	Q99315	708
negative	Q45340	795
negative	Q8K0D2	319
negative	O43157	776
negative	Q66915	89
negative	P27399	629
negative	Q9VT65	603
negative	P52591	87
negative	O15031	1009
negative	P08617	2019
negative	Q95ND7	86
negative	O95155	569
negative	Q08378	695
negative	P05045	174
negative	P02670	178
negative	O15031	191
negative	Q13308	1045
negative	P42210	350
negative	P14448	537
negative	O94782	706
negative	P18828	107
negative	O95155	67
negative	Q8NBP7	266
negative	Q99315	1090
negative	P08709	298
negative	O94782	542
negative	Q45340	766
negative	P01160	28
negative	O43157	1888
negative	O95155	1085
negative	Q08188	130
negative	P27410	2089
negative	P69560	277
negative	Q63258	876
negative	Q8R5F7	865
negative	P27399	83
negative	P27410	791
negative	P19558	419
negative	P27399	764
negative	Q13683	486
negative	Q85646	320
negative	Q9PT51	218
negative	P14448	455
negative	P03451	105
negative	Q13813	400
negative	Q63258	904
negative	Q62930	119
