# Supplementary material for: Prediction of Protein Cleavage Site with Feature Selection by Random Forest
Source: PLoS One. 2012 Sep 18;7(9):e45854. doi: 10.1371/journal.pone.0045854 (PMC3445488; doi:10.1371/journal.pone.0045854)
Supplement: Supporting Information S2 — The amino acid frequency around the protein cleavage sites. (XLSX) [file pone.0045854.s002.xlsx]

## Sheet: Sheet1
amino frequency acid aa site	A	R	N	D	C	Q	E	G	H	I	L	K	M	F	P	S	T	W	Y	V	X
0	7.91962	5.91017	4.96454	6.02837	1.53664	4.01891	6.974	6.73759	2.00946	5.20095	7.0922	5.91017	2.00946	1.53664	6.50118	8.27423	5.31915	0.945626	3.07329	7.32861	0.70922
1	7.68322	4.60993	3.6643	6.73759	2.00946	6.50118	6.73759	6.14657	1.65485	4.13712	7.68322	6.50118	1.65485	4.13712	6.26478	6.85579	6.26478	1.41844	3.07329	6.02837	0.236407
2	7.80142	8.74704	5.43735	5.20095	1.53664	5.67376	5.79196	5.08274	1.77305	2.60047	10.4019	3.90071	1.53664	2.95508	6.50118	9.57447	6.26478	1.06383	3.90071	4.01891	0.236407
3	8.51064	4.49173	5.31915	5.08274	1.53664	4.13712	7.56501	6.61939	2.48227	4.49173	6.974	5.08274	1.77305	4.01891	6.38298	9.21986	7.91962	0.70922	2.36407	5.20095	0.118203
4	6.50118	6.02837	4.72813	4.84634	2.83688	4.49173	6.02837	7.2104	2.12766	6.14657	8.86525	5.43735	1.89125	2.12766	8.15603	7.44681	6.50118	0.945626	1.65485	6.02837	0
5	7.32861	4.37352	4.60993	5.43735	3.30969	4.49173	5.67376	7.91962	2.48227	3.78251	6.26478	5.31915	1.89125	4.01891	6.26478	11.7021	6.61939	0.827423	1.18203	6.50118	0
6	5.31915	5.67376	5.91017	4.60993	0.591017	8.39243	4.96454	8.15603	2.12766	2.36407	6.974	6.26478	2.00946	3.07329	5.91017	10.4019	6.73759	1.18203	1.77305	7.56501	0
7	5.20095	10.2837	2.60047	4.72813	1.77305	1.41844	4.13712	4.13712	2.00946	5.55556	9.33806	4.72813	4.72813	5.55556	7.56501	9.57447	6.14657	0.472813	2.60047	7.44681	0
8	10.0473	6.73759	4.25532	4.01891	0.827423	6.38298	6.61939	5.08274	2.12766	4.72813	5.43735	8.39243	1.41844	3.07329	4.60993	8.39243	7.2104	0.70922	1.77305	8.15603	0
9	8.74704	6.85579	2.00946	1.06383	1.65485	3.78251	2.83688	8.39243	2.00946	4.72813	13.948	7.56501	3.07329	3.30969	4.60993	6.14657	6.61939	0.591017	3.19149	8.86525	0
10	9.21986	23.7589	3.5461	10.9929	0.827423	10.1655	9.45626	8.98345	1.65485	0.236407	4.72813	4.01891	1.30024	3.4279	2.12766	2.12766	0.472813	0.591017	1.53664	0.827423	0
11	15.2482	2.83688	3.90071	4.01891	2.00946	1.89125	3.07329	13.1206	2.24586	4.84634	3.5461	1.65485	1.89125	2.83688	2.24586	21.2766	7.32861	0.118203	1.53664	4.37352	0
12	13.4752	4.25532	3.6643	3.19149	1.30024	3.19149	3.90071	7.32861	2.95508	4.49173	7.2104	4.37352	2.00946	4.60993	5.91017	8.74704	4.60993	0.827423	1.41844	12.4113	0.118203
13	6.50118	5.31915	4.13712	4.72813	0.35461	4.25532	8.86525	9.81087	1.65485	4.72813	7.56501	3.78251	1.41844	5.31915	7.32861	9.57447	7.0922	0.945626	1.30024	5.20095	0.118203
14	7.56501	4.25532	4.25532	4.60993	0.827423	4.25532	8.62884	9.69267	2.12766	3.5461	5.91017	5.08274	1.06383	2.24586	8.74704	10.6383	7.56501	0.945626	2.48227	5.31915	0.236407
15	5.43735	4.49173	5.67376	4.37352	2.12766	3.4279	8.27423	6.974	1.89125	3.78251	6.50118	4.60993	2.24586	6.02837	6.73759	8.39243	10.0473	0.827423	1.41844	6.38298	0.35461
16	7.80142	5.43735	3.90071	7.32861	2.00946	4.13712	7.80142	7.80142	2.12766	3.78251	5.67376	5.08274	2.60047	5.55556	5.20095	7.56501	6.974	0.945626	1.30024	6.61939	0.35461
17	9.10165	4.84634	4.49173	5.31915	1.77305	5.79196	5.55556	5.67376	1.30024	3.6643	7.2104	5.91017	2.00946	2.48227	6.50118	7.80142	7.68322	1.18203	1.89125	9.33806	0.472813
18	7.0922	4.96454	5.43735	6.73759	2.48227	5.31915	8.03783	6.73759	2.48227	4.25532	7.2104	5.43735	1.41844	2.36407	6.73759	9.45626	4.49173	0.70922	2.00946	6.14657	0.472813
19	4.49173	5.43735	3.90071	6.61939	1.77305	5.43735	6.85579	7.68322	2.83688	3.30969	9.92908	4.37352	1.89125	2.83688	8.39243	7.68322	6.14657	1.30024	3.4279	5.20095	0.472813
20	6.26478	4.84634	3.07329	7.32861	1.77305	2.95508	6.14657	9.92908	2.00946	4.25532	6.26478	4.60993	2.00946	3.5461	7.44681	9.10165	6.02837	0.945626	4.01891	6.50118	0.945626
21	8.15603	6.38298	5.55556	6.02837	2.12766	4.49173	10.9929	5.43735	1.77305	3.6643	5.31915	5.08274	1.53664	1.89125	6.61939	9.21986	6.02837	0.70922	1.77305	6.14657	1.06383
