# Supplementary material for: Prediction of Protein Cleavage Site with Feature Selection by Random Forest
Source: PLoS One. 2012 Sep 18;7(9):e45854. doi: 10.1371/journal.pone.0045854 (PMC3445488; doi:10.1371/journal.pone.0045854)
Supplement: Supporting Information S3 — This file contains two sheets. The first one shows the MaxRel feature table ranked according to the relevance between the features and the class of the samples. The second one shows the mRMR feature table ranked according to the redundancy and relevance to the features of the samples. (XLSX) [file pone.0045854.s003.xlsx]

## Sheet: MaxRel
Order	Feature	Name	Score
1	693	AA11_aa_frequency	0.052
2	624	AA11_Electrostatic.charge	0.045
3	12	AA12_disorder	0.045
4	626	AA11_Polarity	0.045
5	11	AA11_disorder	0.044
6	13	AA13_disorder	0.042
7	9	AA9_disorder	0.041
8	10	AA10_disorder	0.04
9	6	AA6_disorder	0.04
10	8	AA8_disorder	0.039
11	14	AA14_disorder	0.037
12	7	AA7_disorder	0.037
13	5	AA5_disorder	0.036
14	4	AA4_disorder	0.033
15	15	AA15_disorder	0.032
16	2	AA2_disorder	0.031
17	16	AA16_disorder	0.031
18	3	AA3_disorder	0.029
19	1	AA1_disorder	0.028
20	17	AA17_disorder	0.027
21	206	AA10_pssm_4	0.025
22	18	AA18_disorder	0.025
23	224	AA11_pssm_2	0.024
24	625	AA11_Molecular.volume	0.024
25	242	AA11_pssm_20	0.023
26	21	AA21_disorder	0.022
27	232	AA11_pssm_10	0.022
28	19	AA19_disorder	0.022
29	694	AA12_aa_frequency	0.022
30	20	AA20_disorder	0.021
31	22	AA22_disorder	0.021
32	184	AA9_pssm_2	0.021
33	149	AA7_pssm_7	0.021
34	144	AA7_pssm_2	0.02
35	194	AA9_pssm_12	0.019
36	64	AA3_pssm_2	0.018
37	303	AA15_pssm_1	0.017
38	188	AA9_pssm_6	0.017
39	146	AA7_pssm_4	0.017
40	148	AA7_pssm_6	0.016
41	695	AA13_aa_frequency	0.016
42	238	AA11_pssm_16	0.016
43	151	AA7_pssm_9	0.015
44	217	AA10_pssm_15	0.015
45	214	AA10_pssm_12	0.015
46	129	AA6_pssm_7	0.015
47	145	AA7_pssm_3	0.015
48	498	AA12_ss_3	0.014
49	631	AA12_Polarity	0.014
50	237	AA11_pssm_15	0.014
51	446	AA22_pssm_4	0.014
52	189	AA9_pssm_7	0.013
53	419	AA20_pssm_17	0.013
54	154	AA7_pssm_12	0.013
55	314	AA15_pssm_12	0.013
56	209	AA10_pssm_7	0.013
57	309	AA15_pssm_7	0.013
58	263	AA13_pssm_1	0.012
59	495	AA11_ss_3	0.012
60	229	AA11_pssm_7	0.012
61	445	AA22_pssm_3	0.012
62	253	AA12_pssm_11	0.012
63	44	AA2_pssm_2	0.012
64	79	AA3_pssm_17	0.012
65	48	AA2_pssm_6	0.012
66	381	AA18_pssm_19	0.012
67	696	AA14_aa_frequency	0.012
68	491	AA10_ss_2	0.012
69	124	AA6_pssm_2	0.011
70	239	AA11_pssm_17	0.011
71	629	AA12_Electrostatic.charge	0.011
72	233	AA11_pssm_11	0.011
73	243	AA12_pssm_1	0.011
74	231	AA11_pssm_9	0.011
75	623	AA11_Codon.diversity	0.011
76	228	AA11_pssm_6	0.011
77	632	AA12_Secondary.structure	0.011
78	185	AA9_pssm_3	0.011
79	571	AA22_sa_1	0.011
80	198	AA9_pssm_16	0.011
81	681	AA22_Polarity	0.011
82	305	AA15_pssm_3	0.011
83	286	AA14_pssm_4	0.011
84	199	AA9_pssm_17	0.011
85	459	AA22_pssm_17	0.011
86	24	AA1_pssm_2	0.011
87	384	AA19_pssm_2	0.011
88	186	AA9_pssm_4	0.011
89	289	AA14_pssm_7	0.011
90	68	AA3_pssm_6	0.011
91	157	AA7_pssm_15	0.011
92	226	AA11_pssm_4	0.011
93	205	AA10_pssm_3	0.011
94	647	AA15_Secondary.structure	0.011
95	533	AA3_sa_1	0.011
96	74	AA3_pssm_12	0.011
97	492	AA10_ss_3	0.01
98	565	AA19_sa_1	0.01
99	497	AA12_ss_2	0.01
100	258	AA12_pssm_16	0.01
101	388	AA19_pssm_6	0.01
102	534	AA3_sa_2	0.01
103	444	AA22_pssm_2	0.01
104	85	AA4_pssm_3	0.01
105	29	AA1_pssm_7	0.01
106	329	AA16_pssm_7	0.009
107	51	AA2_pssm_9	0.009
108	310	AA15_pssm_8	0.009
109	541	AA7_sa_1	0.009
110	542	AA7_sa_2	0.009
111	494	AA11_ss_2	0.009
112	572	AA22_sa_2	0.009
113	126	AA6_pssm_4	0.009
114	567	AA20_sa_1	0.009
115	439	AA21_pssm_17	0.009
116	538	AA5_sa_2	0.009
117	537	AA5_sa_1	0.009
118	566	AA19_sa_2	0.009
119	476	AA5_ss_2	0.009
120	392	AA19_pssm_10	0.009
121	234	AA11_pssm_12	0.009
122	39	AA1_pssm_17	0.009
123	317	AA15_pssm_15	0.009
124	412	AA20_pssm_10	0.009
125	386	AA19_pssm_4	0.009
126	411	AA20_pssm_9	0.009
127	531	AA2_sa_1	0.009
128	297	AA14_pssm_15	0.009
129	633	AA13_Codon.diversity	0.009
130	306	AA15_pssm_4	0.008
131	522	AA20_ss_3	0.008
132	568	AA20_sa_2	0.008
133	125	AA6_pssm_3	0.008
134	210	AA10_pssm_8	0.008
135	275	AA13_pssm_13	0.008
136	326	AA16_pssm_4	0.008
137	84	AA4_pssm_2	0.008
138	290	AA14_pssm_8	0.008
139	150	AA7_pssm_8	0.008
140	431	AA21_pssm_9	0.008
141	532	AA2_sa_2	0.008
142	385	AA19_pssm_3	0.008
143	98	AA4_pssm_16	0.008
144	690	AA8_aa_frequency	0.008
145	318	AA15_pssm_16	0.008
146	94	AA4_pssm_12	0.008
147	69	AA3_pssm_7	0.008
148	417	AA20_pssm_15	0.008
149	685	AA3_aa_frequency	0.008
150	230	AA11_pssm_8	0.008
151	97	AA4_pssm_15	0.008
152	501	AA13_ss_3	0.008
153	254	AA12_pssm_12	0.008
154	449	AA22_pssm_7	0.008
155	86	AA4_pssm_4	0.008
156	191	AA9_pssm_9	0.008
157	71	AA3_pssm_9	0.008
158	282	AA13_pssm_20	0.008
159	276	AA13_pssm_14	0.008
160	190	AA9_pssm_8	0.008
161	451	AA22_pssm_9	0.008
162	249	AA12_pssm_7	0.008
163	489	AA9_ss_3	0.007
164	619	AA10_Electrostatic.charge	0.007
165	336	AA16_pssm_14	0.007
166	130	AA6_pssm_8	0.007
167	280	AA13_pssm_18	0.007
168	691	AA9_aa_frequency	0.007
169	139	AA6_pssm_17	0.007
170	389	AA19_pssm_7	0.007
171	200	AA9_pssm_18	0.007
172	293	AA14_pssm_11	0.007
173	88	AA4_pssm_6	0.007
174	162	AA7_pssm_20	0.007
175	93	AA4_pssm_11	0.007
176	521	AA20_ss_2	0.007
177	464	AA1_ss_2	0.007
178	30	AA1_pssm_8	0.007
179	630	AA12_Molecular.volume	0.007
180	60	AA2_pssm_18	0.007
181	448	AA22_pssm_6	0.007
182	197	AA9_pssm_15	0.007
183	480	AA6_ss_3	0.007
184	25	AA1_pssm_3	0.007
185	409	AA20_pssm_7	0.007
186	294	AA14_pssm_12	0.007
187	131	AA6_pssm_9	0.007
188	54	AA2_pssm_12	0.007
189	201	AA9_pssm_19	0.007
190	422	AA20_pssm_20	0.007
191	308	AA15_pssm_6	0.007
192	245	AA12_pssm_3	0.007
193	279	AA13_pssm_17	0.007
194	134	AA6_pssm_12	0.007
195	34	AA1_pssm_12	0.007
196	92	AA4_pssm_10	0.007
197	404	AA20_pssm_2	0.007
198	28	AA1_pssm_6	0.007
199	38	AA1_pssm_16	0.007
200	561	AA17_sa_1	0.007
201	443	AA22_pssm_1	0.007
202	642	AA14_Secondary.structure	0.007
203	257	AA12_pssm_15	0.007
204	225	AA11_pssm_3	0.007
205	391	AA19_pssm_9	0.007
206	138	AA6_pssm_16	0.007
207	266	AA13_pssm_4	0.006
208	49	AA2_pssm_7	0.006
209	638	AA14_Codon.diversity	0.006
210	467	AA2_ss_2	0.006
211	470	AA3_ss_2	0.006
212	159	AA7_pssm_17	0.006
213	116	AA5_pssm_14	0.006
214	399	AA19_pssm_17	0.006
215	479	AA6_ss_2	0.006
216	65	AA3_pssm_3	0.006
217	402	AA19_pssm_20	0.006
218	99	AA4_pssm_17	0.006
219	204	AA10_pssm_2	0.006
220	429	AA21_pssm_7	0.006
221	519	AA19_ss_3	0.006
222	104	AA5_pssm_2	0.006
223	346	AA17_pssm_4	0.006
224	91	AA4_pssm_9	0.006
225	304	AA15_pssm_2	0.006
226	95	AA4_pssm_13	0.006
227	342	AA16_pssm_20	0.006
228	562	AA17_sa_2	0.006
229	46	AA2_pssm_4	0.006
230	211	AA10_pssm_9	0.006
231	527	AA22_ss_2	0.006
232	620	AA10_Molecular.volume	0.006
233	277	AA13_pssm_15	0.006
234	143	AA7_pssm_1	0.006
235	180	AA8_pssm_18	0.006
236	250	AA12_pssm_8	0.006
237	457	AA22_pssm_15	0.006
238	473	AA4_ss_2	0.006
239	23	AA1_pssm_1	0.006
240	89	AA4_pssm_7	0.006
241	341	AA16_pssm_19	0.006
242	390	AA19_pssm_8	0.006
243	141	AA6_pssm_19	0.006
244	408	AA20_pssm_6	0.006
245	555	AA14_sa_1	0.006
246	437	AA21_pssm_15	0.006
247	604	AA7_Electrostatic.charge	0.006
248	175	AA8_pssm_13	0.006
249	424	AA21_pssm_2	0.006
250	45	AA2_pssm_3	0.006
251	606	AA7_Polarity	0.006
252	458	AA22_pssm_16	0.006
253	600	AA6_Molecular.volume	0.006
254	406	AA20_pssm_4	0.006
255	556	AA14_sa_2	0.006
256	340	AA16_pssm_18	0.006
257	507	AA15_ss_3	0.006
258	359	AA17_pssm_17	0.006
259	208	AA10_pssm_6	0.006
260	549	AA11_sa_1	0.005
261	550	AA11_sa_2	0.005
262	57	AA2_pssm_15	0.005
263	450	AA22_pssm_8	0.005
264	220	AA10_pssm_18	0.005
265	83	AA4_pssm_1	0.005
266	324	AA16_pssm_2	0.005
267	274	AA13_pssm_12	0.005
268	142	AA6_pssm_20	0.005
269	698	AA16_aa_frequency	0.005
270	504	AA14_ss_3	0.005
271	77	AA3_pssm_15	0.005
272	128	AA6_pssm_6	0.005
273	627	AA11_Secondary.structure	0.005
274	605	AA7_Molecular.volume	0.005
275	440	AA21_pssm_18	0.005
276	383	AA19_pssm_1	0.005
277	665	AA19_Molecular.volume	0.005
278	158	AA7_pssm_16	0.005
279	586	AA3_Polarity	0.005
280	90	AA4_pssm_8	0.005
281	425	AA21_pssm_3	0.005
282	37	AA1_pssm_15	0.005
283	697	AA15_aa_frequency	0.005
284	66	AA3_pssm_4	0.005
285	196	AA9_pssm_14	0.005
286	285	AA14_pssm_3	0.005
287	168	AA8_pssm_6	0.005
288	397	AA19_pssm_15	0.005
289	648	AA16_Codon.diversity	0.005
290	434	AA21_pssm_12	0.005
291	160	AA7_pssm_18	0.005
292	704	AA22_aa_frequency	0.005
293	454	AA22_pssm_12	0.005
294	369	AA18_pssm_7	0.005
295	273	AA13_pssm_11	0.005
296	405	AA20_pssm_3	0.005
297	173	AA8_pssm_11	0.005
298	164	AA8_pssm_2	0.005
299	636	AA13_Polarity	0.005
300	539	AA6_sa_1	0.005
301	540	AA6_sa_2	0.005
302	82	AA3_pssm_20	0.005
303	599	AA6_Electrostatic.charge	0.005
304	453	AA22_pssm_11	0.005
305	441	AA21_pssm_19	0.005
306	569	AA21_sa_1	0.005
307	319	AA15_pssm_17	0.005
308	31	AA1_pssm_9	0.005
309	357	AA17_pssm_15	0.005
310	394	AA19_pssm_12	0.005
311	646	AA15_Polarity	0.005
312	557	AA15_sa_1	0.005
313	438	AA21_pssm_16	0.005
314	688	AA6_aa_frequency	0.005
315	123	AA6_pssm_1	0.005
316	426	AA21_pssm_4	0.005
317	379	AA18_pssm_17	0.005
318	692	AA10_aa_frequency	0.005
319	195	AA9_pssm_13	0.004
320	281	AA13_pssm_19	0.004
321	323	AA16_pssm_1	0.004
322	535	AA4_sa_1	0.004
323	332	AA16_pssm_10	0.004
324	395	AA19_pssm_13	0.004
325	403	AA20_pssm_1	0.004
326	55	AA2_pssm_13	0.004
327	518	AA19_ss_2	0.004
328	452	AA22_pssm_10	0.004
329	483	AA7_ss_3	0.004
330	364	AA18_pssm_2	0.004
331	351	AA17_pssm_9	0.004
332	43	AA2_pssm_1	0.004
333	106	AA5_pssm_4	0.004
334	109	AA5_pssm_7	0.004
335	260	AA12_pssm_18	0.004
336	558	AA15_sa_2	0.004
337	536	AA4_sa_2	0.004
338	345	AA17_pssm_3	0.004
339	272	AA13_pssm_10	0.004
340	462	AA22_pssm_20	0.004
341	269	AA13_pssm_7	0.004
342	183	AA9_pssm_1	0.004
343	215	AA10_pssm_13	0.004
344	477	AA5_ss_3	0.004
345	115	AA5_pssm_13	0.004
346	701	AA19_aa_frequency	0.004
347	117	AA5_pssm_15	0.004
348	119	AA5_pssm_17	0.004
349	26	AA1_pssm_4	0.004
350	161	AA7_pssm_19	0.004
351	140	AA6_pssm_18	0.004
352	147	AA7_pssm_5	0.004
353	637	AA13_Secondary.structure	0.004
354	416	AA20_pssm_14	0.004
355	53	AA2_pssm_11	0.004
356	377	AA18_pssm_15	0.004
357	382	AA18_pssm_20	0.004
358	456	AA22_pssm_14	0.004
359	100	AA4_pssm_18	0.004
360	59	AA2_pssm_17	0.004
361	78	AA3_pssm_16	0.004
362	499	AA13_ss_1	0.004
363	546	AA9_sa_2	0.004
364	545	AA9_sa_1	0.004
365	682	AA22_Secondary.structure	0.004
366	678	AA22_Codon.diversity	0.004
367	350	AA17_pssm_8	0.004
368	343	AA17_pssm_1	0.004
369	246	AA12_pssm_4	0.004
370	488	AA9_ss_2	0.004
371	182	AA8_pssm_20	0.004
372	137	AA6_pssm_15	0.004
373	331	AA16_pssm_9	0.004
374	264	AA13_pssm_2	0.004
375	176	AA8_pssm_14	0.004
376	506	AA15_ss_2	0.004
377	32	AA1_pssm_10	0.004
378	337	AA16_pssm_15	0.004
379	482	AA7_ss_2	0.004
380	284	AA14_pssm_2	0.004
381	62	AA2_pssm_20	0.004
382	528	AA22_ss_3	0.004
383	61	AA2_pssm_19	0.004
384	70	AA3_pssm_8	0.004
385	212	AA10_pssm_10	0.004
386	398	AA19_pssm_16	0.004
387	338	AA16_pssm_16	0.004
388	335	AA16_pssm_13	0.004
389	485	AA8_ss_2	0.004
390	354	AA17_pssm_12	0.004
391	529	AA1_sa_1	0.004
392	570	AA21_sa_2	0.004
393	474	AA4_ss_3	0.004
394	283	AA14_pssm_1	0.004
395	355	AA17_pssm_13	0.003
396	339	AA16_pssm_17	0.003
397	248	AA12_pssm_6	0.003
398	524	AA21_ss_2	0.003
399	582	AA2_Secondary.structure	0.003
400	202	AA9_pssm_20	0.003
401	353	AA17_pssm_11	0.003
402	302	AA14_pssm_20	0.003
403	352	AA17_pssm_10	0.003
404	689	AA7_aa_frequency	0.003
405	320	AA15_pssm_18	0.003
406	313	AA15_pssm_11	0.003
407	227	AA11_pssm_5	0.003
408	58	AA2_pssm_16	0.003
409	219	AA10_pssm_17	0.003
410	27	AA1_pssm_5	0.003
411	75	AA3_pssm_13	0.003
412	292	AA14_pssm_10	0.003
413	118	AA5_pssm_16	0.003
414	371	AA18_pssm_9	0.003
415	510	AA16_ss_3	0.003
416	63	AA3_pssm_1	0.003
417	328	AA16_pssm_6	0.003
418	486	AA8_ss_3	0.003
419	700	AA18_aa_frequency	0.003
420	41	AA1_pssm_19	0.003
421	680	AA22_Molecular.volume	0.003
422	430	AA21_pssm_8	0.003
423	363	AA18_pssm_1	0.003
424	525	AA21_ss_3	0.003
425	252	AA12_pssm_10	0.003
426	122	AA5_pssm_20	0.003
427	640	AA14_Molecular.volume	0.003
428	643	AA15_Codon.diversity	0.003
429	373	AA18_pssm_11	0.003
430	634	AA13_Electrostatic.charge	0.003
431	433	AA21_pssm_11	0.003
432	236	AA11_pssm_14	0.003
433	270	AA13_pssm_8	0.003
434	40	AA1_pssm_18	0.003
435	396	AA19_pssm_14	0.003
436	380	AA18_pssm_18	0.003
437	152	AA7_pssm_10	0.003
438	81	AA3_pssm_19	0.003
439	291	AA14_pssm_9	0.003
440	576	AA1_Polarity	0.003
441	423	AA21_pssm_1	0.003
442	222	AA10_pssm_20	0.003
443	334	AA16_pssm_12	0.003
444	496	AA12_ss_1	0.003
445	56	AA2_pssm_14	0.003
446	530	AA1_sa_2	0.003
447	265	AA13_pssm_3	0.003
448	368	AA18_pssm_6	0.003
449	235	AA11_pssm_13	0.003
450	513	AA17_ss_3	0.003
451	611	AA8_Polarity	0.003
452	674	AA21_Electrostatic.charge	0.003
453	516	AA18_ss_3	0.003
454	181	AA8_pssm_19	0.003
455	72	AA3_pssm_10	0.003
456	259	AA12_pssm_17	0.003
457	585	AA3_Molecular.volume	0.003
458	618	AA10_Codon.diversity	0.003
459	136	AA6_pssm_14	0.003
460	603	AA7_Codon.diversity	0.003
461	103	AA5_pssm_1	0.003
462	244	AA12_pssm_2	0.003
463	414	AA20_pssm_12	0.003
464	288	AA14_pssm_6	0.003
465	563	AA18_sa_1	0.003
466	110	AA5_pssm_8	0.003
467	268	AA13_pssm_6	0.003
468	588	AA4_Codon.diversity	0.003
469	362	AA17_pssm_20	0.003
470	192	AA9_pssm_10	0.003
471	360	AA17_pssm_18	0.002
472	616	AA9_Polarity	0.002
473	171	AA8_pssm_9	0.002
474	592	AA4_Secondary.structure	0.002
475	240	AA11_pssm_18	0.002
476	112	AA5_pssm_10	0.002
477	374	AA18_pssm_12	0.002
478	427	AA21_pssm_5	0.002
479	50	AA2_pssm_8	0.002
480	193	AA9_pssm_11	0.002
481	635	AA13_Molecular.volume	0.002
482	581	AA2_Polarity	0.002
483	96	AA4_pssm_14	0.002
484	349	AA17_pssm_7	0.002
485	670	AA20_Molecular.volume	0.002
486	132	AA6_pssm_10	0.002
487	114	AA5_pssm_12	0.002
488	653	AA17_Codon.diversity	0.002
489	298	AA14_pssm_16	0.002
490	174	AA8_pssm_12	0.002
491	702	AA20_aa_frequency	0.002
492	656	AA17_Polarity	0.002
493	410	AA20_pssm_8	0.002
494	299	AA14_pssm_17	0.002
495	177	AA8_pssm_15	0.002
496	322	AA15_pssm_20	0.002
497	503	AA14_ss_2	0.002
498	111	AA5_pssm_9	0.002
499	699	AA17_aa_frequency	0.002
500	500	AA13_ss_2	0.002
501	493	AA11_ss_1	0.002
502	617	AA9_Secondary.structure	0.002
503	661	AA18_Polarity	0.002
504	487	AA9_ss_1	0.002
505	120	AA5_pssm_18	0.002
506	347	AA17_pssm_5	0.002
507	703	AA21_aa_frequency	0.002
508	325	AA16_pssm_3	0.002
509	515	AA18_ss_2	0.002
510	376	AA18_pssm_14	0.002
511	610	AA8_Molecular.volume	0.002
512	564	AA18_sa_2	0.002
513	80	AA3_pssm_18	0.002
514	333	AA16_pssm_11	0.002
515	165	AA8_pssm_3	0.002
516	393	AA19_pssm_11	0.002
517	641	AA14_Polarity	0.002
518	169	AA8_pssm_7	0.002
519	465	AA1_ss_3	0.002
520	591	AA4_Polarity	0.002
521	652	AA16_Secondary.structure	0.002
522	108	AA5_pssm_6	0.002
523	502	AA14_ss_1	0.002
524	602	AA6_Secondary.structure	0.002
525	375	AA18_pssm_13	0.002
526	155	AA7_pssm_13	0.002
527	509	AA16_ss_2	0.002
528	677	AA21_Secondary.structure	0.002
529	436	AA21_pssm_14	0.002
530	327	AA16_pssm_5	0.002
531	166	AA8_pssm_4	0.002
532	216	AA10_pssm_14	0.002
533	455	AA22_pssm_13	0.002
534	301	AA14_pssm_19	0.002
535	42	AA1_pssm_20	0.002
536	415	AA20_pssm_13	0.002
537	203	AA10_pssm_1	0.002
538	358	AA17_pssm_16	0.002
539	121	AA5_pssm_19	0.002
540	687	AA5_aa_frequency	0.002
541	649	AA16_Electrostatic.charge	0.002
542	559	AA16_sa_1	0.002
543	675	AA21_Molecular.volume	0.002
544	52	AA2_pssm_10	0.002
545	517	AA19_ss_1	0.002
546	421	AA20_pssm_19	0.002
547	413	AA20_pssm_11	0.002
548	321	AA15_pssm_19	0.002
549	520	AA20_ss_1	0.002
550	511	AA17_ss_1	0.002
551	267	AA13_pssm_5	0.002
552	178	AA8_pssm_16	0.002
553	594	AA5_Electrostatic.charge	0.002
554	356	AA17_pssm_14	0.002
555	471	AA3_ss_3	0.002
556	664	AA19_Electrostatic.charge	0.002
557	170	AA8_pssm_8	0.002
558	187	AA9_pssm_5	0.002
559	311	AA15_pssm_9	0.002
560	613	AA9_Codon.diversity	0.002
561	468	AA2_ss_3	0.002
562	218	AA10_pssm_16	0.002
563	418	AA20_pssm_16	0.002
564	596	AA5_Polarity	0.002
565	287	AA14_pssm_5	0.002
566	420	AA20_pssm_18	0.002
567	608	AA8_Codon.diversity	0.001
568	400	AA19_pssm_18	0.001
569	628	AA12_Codon.diversity	0.001
570	560	AA16_sa_2	0.001
571	307	AA15_pssm_5	0.001
572	584	AA3_Electrostatic.charge	0.001
573	407	AA20_pssm_5	0.001
574	167	AA8_pssm_5	0.001
575	127	AA6_pssm_5	0.001
576	676	AA21_Polarity	0.001
577	505	AA15_ss_1	0.001
578	614	AA9_Electrostatic.charge	0.001
579	684	AA2_aa_frequency	0.001
580	671	AA20_Polarity	0.001
581	428	AA21_pssm_6	0.001
582	241	AA11_pssm_19	0.001
583	552	AA12_sa_2	0.001
584	551	AA12_sa_1	0.001
585	587	AA3_Secondary.structure	0.001
586	300	AA14_pssm_18	0.001
587	683	AA1_aa_frequency	0.001
588	247	AA12_pssm_5	0.001
589	639	AA14_Electrostatic.charge	0.001
590	133	AA6_pssm_11	0.001
591	575	AA1_Molecular.volume	0.001
592	105	AA5_pssm_3	0.001
593	330	AA16_pssm_8	0.001
594	207	AA10_pssm_5	0.001
595	33	AA1_pssm_11	0.001
596	593	AA5_Codon.diversity	0.001
597	580	AA2_Molecular.volume	0.001
598	579	AA2_Electrostatic.charge	0.001
599	36	AA1_pssm_14	0.001
600	312	AA15_pssm_10	0.001
601	366	AA18_pssm_4	0.001
602	508	AA16_ss_1	0.001
603	574	AA1_Electrostatic.charge	0.001
604	47	AA2_pssm_5	0.001
605	554	AA13_sa_2	0.001
606	645	AA15_Molecular.volume	0.001
607	172	AA8_pssm_10	0.001
608	378	AA18_pssm_16	0.001
609	595	AA5_Molecular.volume	0.001
610	251	AA12_pssm_9	0.001
611	67	AA3_pssm_5	0.001
612	278	AA13_pssm_16	0.001
613	621	AA10_Polarity	0.001
614	365	AA18_pssm_3	0.001
615	553	AA13_sa_1	0.001
616	673	AA21_Codon.diversity	0.001
617	655	AA17_Molecular.volume	0.001
618	686	AA4_aa_frequency	0.001
619	672	AA20_Secondary.structure	0.001
620	668	AA20_Codon.diversity	0.001
621	262	AA12_pssm_20	0.001
622	666	AA19_Polarity	0.001
623	654	AA17_Electrostatic.charge	0.001
624	221	AA10_pssm_19	0.001
625	478	AA6_ss_1	0.001
626	598	AA6_Codon.diversity	0.001
627	490	AA10_ss_1	0.001
628	651	AA16_Polarity	0.001
629	179	AA8_pssm_17	0.001
630	663	AA19_Codon.diversity	0.001
631	657	AA17_Secondary.structure	0.001
632	460	AA22_pssm_18	0.001
633	512	AA17_ss_2	0.001
634	102	AA4_pssm_20	0.001
635	447	AA22_pssm_5	0.001
636	523	AA21_ss_1	0.001
637	387	AA19_pssm_5	0.001
638	73	AA3_pssm_11	0.001
639	514	AA18_ss_1	0.001
640	597	AA5_Secondary.structure	0.001
641	589	AA4_Electrostatic.charge	0.001
642	156	AA7_pssm_14	0.001
643	107	AA5_pssm_5	0.001
644	601	AA6_Polarity	0.001
645	577	AA1_Secondary.structure	0.001
646	644	AA15_Electrostatic.charge	0.001
647	271	AA13_pssm_9	0.001
648	481	AA7_ss_1	0.001
649	609	AA8_Electrostatic.charge	0.001
650	607	AA7_Secondary.structure	0.001
651	583	AA3_Codon.diversity	0.001
652	223	AA11_pssm_1	0.001
653	35	AA1_pssm_13	0
654	622	AA10_Secondary.structure	0
655	662	AA18_Secondary.structure	0
656	573	AA1_Codon.diversity	0
657	113	AA5_pssm_11	0
658	153	AA7_pssm_11	0
659	590	AA4_Molecular.volume	0
660	316	AA15_pssm_14	0
661	348	AA17_pssm_6	0
662	659	AA18_Electrostatic.charge	0
663	361	AA17_pssm_19	0
664	615	AA9_Molecular.volume	0
665	256	AA12_pssm_14	0
666	135	AA6_pssm_13	0
667	401	AA19_pssm_19	0
668	372	AA18_pssm_10	0
669	667	AA19_Secondary.structure	0
670	101	AA4_pssm_19	0
671	660	AA18_Molecular.volume	0
672	255	AA12_pssm_13	0
673	679	AA22_Electrostatic.charge	0
674	469	AA3_ss_1	0
675	213	AA10_pssm_11	0
676	370	AA18_pssm_8	0
677	76	AA3_pssm_14	0
678	658	AA18_Codon.diversity	0
679	466	AA2_ss_1	0
680	547	AA10_sa_1	0
681	548	AA10_sa_2	0
682	295	AA14_pssm_13	0
683	526	AA22_ss_1	0
684	612	AA8_Secondary.structure	0
685	484	AA8_ss_1	0
686	543	AA8_sa_1	0
687	544	AA8_sa_2	0
688	261	AA12_pssm_19	0
689	461	AA22_pssm_19	0
690	669	AA20_Electrostatic.charge	0
691	344	AA17_pssm_2	0
692	650	AA16_Molecular.volume	0
693	367	AA18_pssm_5	0
694	432	AA21_pssm_10	0
695	463	AA1_ss_1	0
696	87	AA4_pssm_5	0
697	296	AA14_pssm_14	0
698	435	AA21_pssm_13	0
699	472	AA4_ss_1	0
700	475	AA5_ss_1	0
701	442	AA21_pssm_20	0
702	578	AA2_Codon.diversity	0
703	315	AA15_pssm_13	0

## Sheet: mRMR
Order	Feature	Name	Score
1	693	AA11_aa_frequency	0.052
2	11	AA11_disorder	0.037
3	694	AA12_aa_frequency	0.013
4	695	AA13_aa_frequency	0.014
5	242	AA11_pssm_20	0.013
6	206	AA10_pssm_4	0.012
7	303	AA15_pssm_1	0.01
8	144	AA7_pssm_2	0.009
9	681	AA22_Polarity	0.009
10	625	AA11_Molecular.volume	0.009
11	419	AA20_pssm_17	0.008
12	696	AA14_aa_frequency	0.008
13	64	AA3_pssm_2	0.009
14	184	AA9_pssm_2	0.008
15	381	AA18_pssm_19	0.008
16	690	AA8_aa_frequency	0.006
17	51	AA2_pssm_9	0.006
18	498	AA12_ss_3	0.005
19	129	AA6_pssm_7	0.005
20	565	AA19_sa_1	0.005
21	626	AA11_Polarity	0.006
22	24	AA1_pssm_2	0.005
23	647	AA15_Secondary.structure	0.005
24	691	AA9_aa_frequency	0.004
25	253	AA12_pssm_11	0.004
26	685	AA3_aa_frequency	0.004
27	60	AA2_pssm_18	0.004
28	149	AA7_pssm_7	0.004
29	411	AA20_pssm_9	0.004
30	491	AA10_ss_2	0.004
31	79	AA3_pssm_17	0.004
32	431	AA21_pssm_9	0.004
33	314	AA15_pssm_12	0.004
34	336	AA16_pssm_14	0.004
35	263	AA13_pssm_1	0.004
36	85	AA4_pssm_3	0.003
37	624	AA11_Electrostatic.charge	0.004
38	459	AA22_pssm_17	0.004
39	476	AA5_ss_2	0.003
40	665	AA19_Molecular.volume	0.003
41	698	AA16_aa_frequency	0.003
42	188	AA9_pssm_6	0.003
43	619	AA10_Electrostatic.charge	0.003
44	522	AA20_ss_3	0.003
45	238	AA11_pssm_16	0.003
46	629	AA12_Electrostatic.charge	0.003
47	464	AA1_ss_2	0.003
48	445	AA22_pssm_3	0.003
49	280	AA13_pssm_18	0.003
50	151	AA7_pssm_9	0.003
51	286	AA14_pssm_4	0.003
52	537	AA5_sa_1	0.003
53	232	AA11_pssm_10	0.003
54	439	AA21_pssm_17	0.003
55	243	AA12_pssm_1	0.003
56	224	AA11_pssm_2	0.003
57	600	AA6_Molecular.volume	0.002
58	48	AA2_pssm_6	0.002
59	217	AA10_pssm_15	0.002
60	384	AA19_pssm_2	0.002
61	275	AA13_pssm_13	0.002
62	39	AA1_pssm_17	0.002
63	527	AA22_ss_2	0.001
64	175	AA8_pssm_13	0.001
65	533	AA3_sa_1	0.002
66	561	AA17_sa_1	0.001
67	392	AA19_pssm_10	0.001
68	194	AA9_pssm_12	0.001
69	200	AA9_pssm_18	0.001
70	329	AA16_pssm_7	0.001
71	147	AA7_pssm_5	0.001
72	631	AA12_Polarity	0.001
73	95	AA4_pssm_13	0.001
74	305	AA15_pssm_3	0.001
75	145	AA7_pssm_3	0.001
76	571	AA22_sa_1	0.001
77	116	AA5_pssm_14	0.001
78	412	AA20_pssm_10	0.001
79	12	AA12_disorder	0.001
80	582	AA2_Secondary.structure	0.001
81	141	AA6_pssm_19	0.001
82	440	AA21_pssm_18	0.001
83	214	AA10_pssm_12	0.001
84	604	AA7_Electrostatic.charge	0.001
85	199	AA9_pssm_17	0.001
86	27	AA1_pssm_5	0
87	30	AA1_pssm_8	0.001
88	340	AA16_pssm_18	0
89	497	AA12_ss_2	0
90	124	AA6_pssm_2	0
91	699	AA17_aa_frequency	0
92	220	AA10_pssm_18	0
93	451	AA22_pssm_9	0
94	674	AA21_Electrostatic.charge	0
95	44	AA2_pssm_2	0
96	237	AA11_pssm_15	0
97	692	AA10_aa_frequency	0
98	567	AA20_sa_1	0
99	636	AA13_Polarity	0
100	588	AA4_Codon.diversity	0
101	310	AA15_pssm_8	0
102	700	AA18_aa_frequency	0
103	148	AA7_pssm_6	0
104	239	AA11_pssm_17	0
105	704	AA22_aa_frequency	0
106	623	AA11_Codon.diversity	0
107	68	AA3_pssm_6	0
108	180	AA8_pssm_18	0
109	55	AA2_pssm_13	0
110	642	AA14_Secondary.structure	0
111	104	AA5_pssm_2	0
112	201	AA9_pssm_19	0
113	446	AA22_pssm_4	0
114	29	AA1_pssm_7	0
115	688	AA6_aa_frequency	0
116	98	AA4_pssm_16	0
117	351	AA17_pssm_9	0
118	231	AA11_pssm_9	0
119	293	AA14_pssm_11	0
120	701	AA19_aa_frequency	0
121	6	AA6_disorder	0
122	427	AA21_pssm_5	0
123	160	AA7_pssm_18	-0.001
124	611	AA8_Polarity	-0.001
125	355	AA17_pssm_13	-0.001
126	146	AA7_pssm_4	-0.001
127	670	AA20_Molecular.volume	-0.001
128	506	AA15_ss_2	-0.001
129	531	AA2_sa_1	-0.001
130	185	AA9_pssm_3	-0.001
131	443	AA22_pssm_1	-0.001
132	309	AA15_pssm_7	-0.001
133	495	AA11_ss_3	-0.001
134	391	AA19_pssm_9	-0.001
135	91	AA4_pssm_9	-0.001
136	403	AA20_pssm_1	-0.001
137	209	AA10_pssm_7	-0.001
138	276	AA13_pssm_14	-0.001
139	632	AA12_Secondary.structure	-0.001
140	341	AA16_pssm_19	-0.001
141	521	AA20_ss_2	-0.001
142	441	AA21_pssm_19	-0.001
143	74	AA3_pssm_12	-0.001
144	595	AA5_Molecular.volume	-0.001
145	383	AA19_pssm_1	-0.001
146	130	AA6_pssm_8	-0.001
147	289	AA14_pssm_7	-0.001
148	633	AA13_Codon.diversity	-0.001
149	195	AA9_pssm_13	-0.001
150	382	AA18_pssm_20	-0.001
151	470	AA3_ss_2	-0.001
152	342	AA16_pssm_20	-0.001
153	41	AA1_pssm_19	-0.001
154	93	AA4_pssm_11	-0.001
155	258	AA12_pssm_16	-0.001
156	638	AA14_Codon.diversity	-0.001
157	444	AA22_pssm_2	-0.001
158	75	AA3_pssm_13	-0.001
159	115	AA5_pssm_13	-0.001
160	143	AA7_pssm_1	-0.001
161	227	AA11_pssm_5	-0.001
162	417	AA20_pssm_15	-0.001
163	643	AA15_Codon.diversity	-0.001
164	479	AA6_ss_2	-0.001
165	326	AA16_pssm_4	-0.001
166	198	AA9_pssm_16	-0.001
167	71	AA3_pssm_9	-0.001
168	494	AA11_ss_2	-0.001
169	388	AA19_pssm_6	-0.001
170	610	AA8_Molecular.volume	-0.001
171	13	AA13_disorder	-0.001
172	620	AA10_Molecular.volume	-0.001
173	395	AA19_pssm_13	-0.001
174	327	AA16_pssm_5	-0.001
175	140	AA6_pssm_18	-0.001
176	371	AA18_pssm_9	-0.002
177	233	AA11_pssm_11	-0.002
178	131	AA6_pssm_9	-0.002
179	23	AA1_pssm_1	-0.002
180	205	AA10_pssm_3	-0.002
181	84	AA4_pssm_2	-0.002
182	404	AA20_pssm_2	-0.002
183	680	AA22_Molecular.volume	-0.002
184	320	AA15_pssm_18	-0.002
185	653	AA17_Codon.diversity	-0.002
186	290	AA14_pssm_8	-0.002
187	677	AA21_Secondary.structure	-0.002
188	630	AA12_Molecular.volume	-0.002
189	191	AA9_pssm_9	-0.002
190	25	AA1_pssm_3	-0.002
191	541	AA7_sa_1	-0.002
192	282	AA13_pssm_20	-0.002
193	61	AA2_pssm_19	-0.002
194	317	AA15_pssm_15	-0.002
195	586	AA3_Polarity	-0.002
196	123	AA6_pssm_1	-0.002
197	215	AA10_pssm_13	-0.002
198	424	AA21_pssm_2	-0.002
199	649	AA16_Electrostatic.charge	-0.002
200	422	AA20_pssm_20	-0.002
201	375	AA18_pssm_13	-0.002
202	456	AA22_pssm_14	-0.002
203	150	AA7_pssm_8	-0.002
204	687	AA5_aa_frequency	-0.002
205	402	AA19_pssm_20	-0.002
206	467	AA2_ss_2	-0.002
207	684	AA2_aa_frequency	-0.002
208	575	AA1_Molecular.volume	-0.002
209	347	AA17_pssm_5	-0.002
210	190	AA9_pssm_8	-0.002
211	640	AA14_Molecular.volume	-0.002
212	634	AA13_Electrostatic.charge	-0.002
213	260	AA12_pssm_18	-0.002
214	228	AA11_pssm_6	-0.002
215	592	AA4_Secondary.structure	-0.002
216	363	AA18_pssm_1	-0.002
217	211	AA10_pssm_9	-0.002
218	318	AA15_pssm_16	-0.002
219	555	AA14_sa_1	-0.002
220	157	AA7_pssm_15	-0.002
221	331	AA16_pssm_9	-0.002
222	385	AA19_pssm_3	-0.002
223	142	AA6_pssm_20	-0.002
224	40	AA1_pssm_18	-0.002
225	9	AA9_disorder	-0.002
226	287	AA14_pssm_5	-0.002
227	585	AA3_Molecular.volume	-0.002
228	335	AA16_pssm_13	-0.002
229	409	AA20_pssm_7	-0.002
230	267	AA13_pssm_5	-0.002
231	492	AA10_ss_3	-0.002
232	603	AA7_Codon.diversity	-0.002
233	139	AA6_pssm_17	-0.002
234	245	AA12_pssm_3	-0.002
235	627	AA11_Secondary.structure	-0.002
236	189	AA9_pssm_7	-0.002
237	682	AA22_Secondary.structure	-0.002
238	47	AA2_pssm_5	-0.002
239	182	AA8_pssm_20	-0.002
240	569	AA21_sa_1	-0.002
241	538	AA5_sa_2	-0.002
242	323	AA16_pssm_1	-0.002
243	697	AA15_aa_frequency	-0.002
244	100	AA4_pssm_18	-0.002
245	154	AA7_pssm_12	-0.002
246	307	AA15_pssm_5	-0.002
247	279	AA13_pssm_17	-0.002
248	343	AA17_pssm_1	-0.002
249	88	AA4_pssm_6	-0.002
250	659	AA18_Electrostatic.charge	-0.002
251	125	AA6_pssm_3	-0.002
252	31	AA1_pssm_9	-0.002
253	63	AA3_pssm_1	-0.002
254	167	AA8_pssm_5	-0.002
255	407	AA20_pssm_5	-0.002
256	161	AA7_pssm_19	-0.002
257	572	AA22_sa_2	-0.002
258	648	AA16_Codon.diversity	-0.002
259	168	AA8_pssm_6	-0.002
260	501	AA13_ss_3	-0.002
261	656	AA17_Polarity	-0.002
262	399	AA19_pssm_17	-0.002
263	82	AA3_pssm_20	-0.002
264	580	AA2_Molecular.volume	-0.002
265	599	AA6_Electrostatic.charge	-0.002
266	229	AA11_pssm_7	-0.002
267	453	AA22_pssm_11	-0.002
268	617	AA9_Secondary.structure	-0.002
269	266	AA13_pssm_4	-0.002
270	534	AA3_sa_2	-0.002
271	518	AA19_ss_2	-0.002
272	107	AA5_pssm_5	-0.002
273	210	AA10_pssm_8	-0.002
274	702	AA20_aa_frequency	-0.002
275	38	AA1_pssm_16	-0.002
276	438	AA21_pssm_16	-0.002
277	380	AA18_pssm_18	-0.003
278	473	AA4_ss_2	-0.002
279	162	AA7_pssm_20	-0.002
280	127	AA6_pssm_5	-0.003
281	187	AA9_pssm_5	-0.003
282	2	AA2_disorder	-0.002
283	605	AA7_Molecular.volume	-0.003
284	67	AA3_pssm_5	-0.003
285	390	AA19_pssm_8	-0.003
286	53	AA2_pssm_11	-0.003
287	359	AA17_pssm_17	-0.003
288	450	AA22_pssm_8	-0.003
289	306	AA15_pssm_4	-0.003
290	281	AA13_pssm_19	-0.003
291	43	AA2_pssm_1	-0.003
292	247	AA12_pssm_5	-0.003
293	297	AA14_pssm_15	-0.003
294	637	AA13_Secondary.structure	-0.003
295	207	AA10_pssm_5	-0.003
296	196	AA9_pssm_14	-0.003
297	28	AA1_pssm_6	-0.003
298	360	AA17_pssm_18	-0.003
299	249	AA12_pssm_7	-0.003
300	405	AA20_pssm_3	-0.003
301	678	AA22_Codon.diversity	-0.003
302	65	AA3_pssm_3	-0.003
303	99	AA4_pssm_17	-0.003
304	283	AA14_pssm_1	-0.003
305	120	AA5_pssm_18	-0.003
306	652	AA16_Secondary.structure	-0.003
307	485	AA8_ss_2	-0.003
308	373	AA18_pssm_11	-0.003
309	346	AA17_pssm_4	-0.003
310	94	AA4_pssm_12	-0.003
311	532	AA2_sa_2	-0.003
312	240	AA11_pssm_18	-0.003
313	480	AA6_ss_3	-0.003
314	230	AA11_pssm_8	-0.003
315	416	AA20_pssm_14	-0.003
316	703	AA21_aa_frequency	-0.003
317	613	AA9_Codon.diversity	-0.003
318	126	AA6_pssm_4	-0.003
319	576	AA1_Polarity	-0.003
320	519	AA19_ss_3	-0.003
321	618	AA10_Codon.diversity	-0.003
322	92	AA4_pssm_10	-0.003
323	367	AA18_pssm_5	-0.003
324	14	AA14_disorder	-0.003
325	645	AA15_Molecular.volume	-0.003
326	448	AA22_pssm_6	-0.003
327	181	AA8_pssm_19	-0.003
328	655	AA17_Molecular.volume	-0.003
329	447	AA22_pssm_5	-0.003
330	294	AA14_pssm_12	-0.003
331	425	AA21_pssm_3	-0.003
332	111	AA5_pssm_9	-0.003
333	664	AA19_Electrostatic.charge	-0.003
334	81	AA3_pssm_19	-0.003
335	408	AA20_pssm_6	-0.003
336	597	AA5_Secondary.structure	-0.003
337	212	AA10_pssm_10	-0.003
338	566	AA19_sa_2	-0.003
339	507	AA15_ss_3	-0.003
340	186	AA9_pssm_4	-0.003
341	364	AA18_pssm_2	-0.003
342	159	AA7_pssm_17	-0.003
343	254	AA12_pssm_12	-0.003
344	462	AA22_pssm_20	-0.003
345	587	AA3_Secondary.structure	-0.003
346	226	AA11_pssm_4	-0.003
347	121	AA5_pssm_19	-0.004
348	590	AA4_Molecular.volume	-0.004
349	602	AA6_Secondary.structure	-0.004
350	420	AA20_pssm_18	-0.004
351	332	AA16_pssm_10	-0.004
352	45	AA2_pssm_3	-0.004
353	171	AA8_pssm_9	-0.004
354	274	AA13_pssm_12	-0.004
355	606	AA7_Polarity	-0.004
356	488	AA9_ss_2	-0.004
357	568	AA20_sa_2	-0.004
358	675	AA21_Molecular.volume	-0.004
359	319	AA15_pssm_17	-0.004
360	662	AA18_Secondary.structure	-0.004
361	80	AA3_pssm_18	-0.004
362	672	AA20_Secondary.structure	-0.004
363	683	AA1_aa_frequency	-0.004
364	379	AA18_pssm_17	-0.004
365	557	AA15_sa_1	-0.004
366	83	AA4_pssm_1	-0.004
367	524	AA21_ss_2	-0.004
368	608	AA8_Codon.diversity	-0.004
369	122	AA5_pssm_20	-0.004
370	250	AA12_pssm_8	-0.004
371	429	AA21_pssm_7	-0.004
372	542	AA7_sa_2	-0.004
373	415	AA20_pssm_13	-0.004
374	324	AA16_pssm_2	-0.004
375	615	AA9_Molecular.volume	-0.004
376	97	AA4_pssm_15	-0.004
377	635	AA13_Molecular.volume	-0.004
378	32	AA1_pssm_10	-0.004
379	304	AA15_pssm_2	-0.004
380	503	AA14_ss_2	-0.004
381	528	AA22_ss_3	-0.004
382	301	AA14_pssm_19	-0.004
383	386	AA19_pssm_4	-0.004
384	273	AA13_pssm_11	-0.004
385	54	AA2_pssm_12	-0.004
386	204	AA10_pssm_2	-0.004
387	10	AA10_disorder	-0.004
388	321	AA15_pssm_19	-0.004
389	69	AA3_pssm_7	-0.004
390	628	AA12_Codon.diversity	-0.004
391	235	AA11_pssm_13	-0.004
392	423	AA21_pssm_1	-0.004
393	455	AA22_pssm_13	-0.004
394	400	AA19_pssm_18	-0.004
395	173	AA8_pssm_11	-0.004
396	646	AA15_Polarity	-0.004
397	62	AA2_pssm_20	-0.004
398	221	AA10_pssm_19	-0.004
399	376	AA18_pssm_14	-0.004
400	86	AA4_pssm_4	-0.004
401	562	AA17_sa_2	-0.004
402	183	AA9_pssm_1	-0.004
403	489	AA9_ss_3	-0.004
404	594	AA5_Electrostatic.charge	-0.004
405	449	AA22_pssm_7	-0.004
406	302	AA14_pssm_20	-0.004
407	155	AA7_pssm_13	-0.004
408	584	AA3_Electrostatic.charge	-0.004
409	103	AA5_pssm_1	-0.004
410	433	AA21_pssm_11	-0.004
411	421	AA20_pssm_19	-0.004
412	387	AA19_pssm_5	-0.004
413	138	AA6_pssm_16	-0.004
414	511	AA17_ss_1	-0.004
415	689	AA7_aa_frequency	-0.004
416	164	AA8_pssm_2	-0.004
417	353	AA17_pssm_11	-0.004
418	300	AA14_pssm_18	-0.004
419	87	AA4_pssm_5	-0.004
420	556	AA14_sa_2	-0.004
421	34	AA1_pssm_12	-0.004
422	234	AA11_pssm_12	-0.004
423	622	AA10_Secondary.structure	-0.004
424	482	AA7_ss_2	-0.004
425	661	AA18_Polarity	-0.004
426	264	AA13_pssm_2	-0.004
427	119	AA5_pssm_17	-0.004
428	509	AA16_ss_2	-0.004
429	396	AA19_pssm_14	-0.004
430	657	AA17_Secondary.structure	-0.004
431	308	AA15_pssm_6	-0.004
432	686	AA4_aa_frequency	-0.004
433	5	AA5_disorder	-0.004
434	612	AA8_Secondary.structure	-0.004
435	460	AA22_pssm_18	-0.004
436	574	AA1_Electrostatic.charge	-0.004
437	291	AA14_pssm_9	-0.004
438	208	AA10_pssm_6	-0.004
439	176	AA8_pssm_14	-0.004
440	673	AA21_Codon.diversity	-0.004
441	345	AA17_pssm_3	-0.004
442	529	AA1_sa_1	-0.005
443	136	AA6_pssm_14	-0.005
444	458	AA22_pssm_16	-0.005
445	202	AA9_pssm_20	-0.005
446	579	AA2_Electrostatic.charge	-0.005
447	593	AA5_Codon.diversity	-0.005
448	389	AA19_pssm_7	-0.005
449	361	AA17_pssm_19	-0.005
450	70	AA3_pssm_8	-0.005
451	436	AA21_pssm_14	-0.005
452	59	AA2_pssm_17	-0.005
453	598	AA6_Codon.diversity	-0.005
454	35	AA1_pssm_13	-0.005
455	668	AA20_Codon.diversity	-0.005
456	109	AA5_pssm_7	-0.005
457	650	AA16_Molecular.volume	-0.005
458	90	AA4_pssm_8	-0.005
459	277	AA13_pssm_15	-0.005
460	261	AA12_pssm_19	-0.005
461	663	AA19_Codon.diversity	-0.005
462	272	AA13_pssm_10	-0.005
463	410	AA20_pssm_8	-0.005
464	550	AA11_sa_2	-0.005
465	499	AA13_ss_1	-0.005
466	350	AA17_pssm_8	-0.005
467	539	AA6_sa_1	-0.005
468	660	AA18_Molecular.volume	-0.005
469	639	AA14_Electrostatic.charge	-0.005
470	46	AA2_pssm_4	-0.005
471	577	AA1_Secondary.structure	-0.005
472	457	AA22_pssm_15	-0.005
473	78	AA3_pssm_16	-0.005
474	452	AA22_pssm_10	-0.005
475	225	AA11_pssm_3	-0.005
476	216	AA10_pssm_14	-0.005
477	435	AA21_pssm_13	-0.005
478	535	AA4_sa_1	-0.005
479	406	AA20_pssm_4	-0.005
480	295	AA14_pssm_13	-0.005
481	500	AA13_ss_2	-0.005
482	545	AA9_sa_1	-0.005
483	236	AA11_pssm_14	-0.005
484	515	AA18_ss_2	-0.005
485	56	AA2_pssm_14	-0.005
486	8	AA8_disorder	-0.005
487	322	AA15_pssm_20	-0.005
488	667	AA19_Secondary.structure	-0.005
489	614	AA9_Electrostatic.charge	-0.005
490	609	AA8_Electrostatic.charge	-0.005
491	434	AA21_pssm_12	-0.005
492	270	AA13_pssm_8	-0.005
493	134	AA6_pssm_12	-0.005
494	583	AA3_Codon.diversity	-0.005
495	520	AA20_ss_1	-0.005
496	252	AA12_pssm_10	-0.005
497	135	AA6_pssm_13	-0.005
498	222	AA10_pssm_20	-0.005
499	573	AA1_Codon.diversity	-0.005
500	338	AA16_pssm_16	-0.005
501	369	AA18_pssm_7	-0.005
502	37	AA1_pssm_15	-0.005
503	578	AA2_Codon.diversity	-0.005
504	311	AA15_pssm_9	-0.005
505	118	AA5_pssm_16	-0.005
506	241	AA11_pssm_19	-0.005
507	461	AA22_pssm_19	-0.005
508	96	AA4_pssm_14	-0.005
509	669	AA20_Electrostatic.charge	-0.005
510	654	AA17_Electrostatic.charge	-0.005
511	57	AA2_pssm_15	-0.005
512	292	AA14_pssm_10	-0.005
513	255	AA12_pssm_13	-0.005
514	401	AA19_pssm_19	-0.005
515	607	AA7_Secondary.structure	-0.005
516	284	AA14_pssm_2	-0.006
517	596	AA5_Polarity	-0.006
518	193	AA9_pssm_11	-0.006
519	591	AA4_Polarity	-0.006
520	128	AA6_pssm_6	-0.006
521	356	AA17_pssm_14	-0.006
522	77	AA3_pssm_15	-0.006
523	219	AA10_pssm_17	-0.006
524	563	AA18_sa_1	-0.006
525	49	AA2_pssm_7	-0.006
526	463	AA1_ss_1	-0.006
527	158	AA7_pssm_16	-0.006
528	559	AA16_sa_1	-0.006
529	315	AA15_pssm_13	-0.006
530	269	AA13_pssm_7	-0.006
531	33	AA1_pssm_11	-0.006
532	257	AA12_pssm_15	-0.006
533	163	AA8_pssm_1	-0.006
534	285	AA14_pssm_3	-0.006
535	454	AA22_pssm_12	-0.006
536	197	AA9_pssm_15	-0.006
537	362	AA17_pssm_20	-0.006
538	644	AA15_Electrostatic.charge	-0.006
539	552	AA12_sa_2	-0.006
540	526	AA22_ss_1	-0.006
541	589	AA4_Electrostatic.charge	-0.006
542	333	AA16_pssm_11	-0.006
543	271	AA13_pssm_9	-0.006
544	112	AA5_pssm_10	-0.006
545	426	AA21_pssm_4	-0.006
546	259	AA12_pssm_17	-0.006
547	72	AA3_pssm_10	-0.006
548	398	AA19_pssm_16	-0.006
549	328	AA16_pssm_6	-0.006
550	7	AA7_disorder	-0.006
551	50	AA2_pssm_8	-0.006
552	679	AA22_Electrostatic.charge	-0.006
553	203	AA10_pssm_1	-0.006
554	658	AA18_Codon.diversity	-0.006
555	256	AA12_pssm_14	-0.006
556	504	AA14_ss_3	-0.006
557	42	AA1_pssm_20	-0.006
558	354	AA17_pssm_12	-0.006
559	110	AA5_pssm_8	-0.006
560	299	AA14_pssm_17	-0.006
561	676	AA21_Polarity	-0.006
562	265	AA13_pssm_3	-0.006
563	394	AA19_pssm_12	-0.006
564	558	AA15_sa_2	-0.006
565	616	AA9_Polarity	-0.006
566	549	AA11_sa_1	-0.006
567	339	AA16_pssm_17	-0.006
568	641	AA14_Polarity	-0.006
569	89	AA4_pssm_7	-0.006
570	66	AA3_pssm_4	-0.006
571	313	AA15_pssm_11	-0.006
572	621	AA10_Polarity	-0.006
573	106	AA5_pssm_4	-0.006
574	36	AA1_pssm_14	-0.006
575	430	AA21_pssm_8	-0.006
576	540	AA6_sa_2	-0.006
577	372	AA18_pssm_10	-0.006
578	170	AA8_pssm_8	-0.006
579	671	AA20_Polarity	-0.006
580	101	AA4_pssm_19	-0.006
581	581	AA2_Polarity	-0.006
582	512	AA17_ss_2	-0.007
583	469	AA3_ss_1	-0.007
584	132	AA6_pssm_10	-0.007
585	570	AA21_sa_2	-0.007
586	352	AA17_pssm_10	-0.007
587	251	AA12_pssm_9	-0.007
588	165	AA8_pssm_3	-0.007
589	517	AA19_ss_1	-0.007
590	651	AA16_Polarity	-0.007
591	1	AA1_disorder	-0.007
592	393	AA19_pssm_11	-0.007
593	368	AA18_pssm_6	-0.007
594	414	AA20_pssm_12	-0.007
595	58	AA2_pssm_16	-0.007
596	546	AA9_sa_2	-0.007
597	536	AA4_sa_2	-0.007
598	487	AA9_ss_1	-0.007
599	172	AA8_pssm_10	-0.007
600	530	AA1_sa_2	-0.007
601	248	AA12_pssm_6	-0.007
602	156	AA7_pssm_14	-0.007
603	418	AA20_pssm_16	-0.007
604	554	AA13_sa_2	-0.007
605	666	AA19_Polarity	-0.007
606	437	AA21_pssm_15	-0.007
607	296	AA14_pssm_14	-0.007
608	483	AA7_ss_3	-0.007
609	268	AA13_pssm_6	-0.007
610	223	AA11_pssm_1	-0.007
611	442	AA21_pssm_20	-0.007
612	52	AA2_pssm_10	-0.007
613	26	AA1_pssm_4	-0.007
614	133	AA6_pssm_11	-0.007
615	178	AA8_pssm_16	-0.007
616	525	AA21_ss_3	-0.007
617	496	AA12_ss_1	-0.007
618	108	AA5_pssm_6	-0.007
619	262	AA12_pssm_20	-0.008
620	474	AA4_ss_3	-0.008
621	76	AA3_pssm_14	-0.008
622	102	AA4_pssm_20	-0.008
623	357	AA17_pssm_15	-0.008
624	465	AA1_ss_3	-0.008
625	298	AA14_pssm_16	-0.008
626	244	AA12_pssm_2	-0.008
627	413	AA20_pssm_11	-0.008
628	316	AA15_pssm_14	-0.008
629	548	AA10_sa_2	-0.008
630	513	AA17_ss_3	-0.008
631	358	AA17_pssm_16	-0.008
632	330	AA16_pssm_8	-0.008
633	428	AA21_pssm_6	-0.008
634	397	AA19_pssm_15	-0.008
635	564	AA18_sa_2	-0.008
636	113	AA5_pssm_11	-0.008
637	601	AA6_Polarity	-0.008
638	4	AA4_disorder	-0.008
639	551	AA12_sa_1	-0.008
640	523	AA21_ss_1	-0.008
641	192	AA9_pssm_10	-0.008
642	365	AA18_pssm_3	-0.008
643	278	AA13_pssm_16	-0.008
644	560	AA16_sa_2	-0.008
645	179	AA8_pssm_17	-0.008
646	432	AA21_pssm_10	-0.009
647	466	AA2_ss_1	-0.009
648	543	AA8_sa_1	-0.009
649	348	AA17_pssm_6	-0.009
650	213	AA10_pssm_11	-0.009
651	334	AA16_pssm_12	-0.009
652	152	AA7_pssm_10	-0.009
653	288	AA14_pssm_6	-0.009
654	114	AA5_pssm_12	-0.009
655	493	AA11_ss_1	-0.009
656	370	AA18_pssm_8	-0.009
657	477	AA5_ss_3	-0.009
658	553	AA13_sa_1	-0.009
659	73	AA3_pssm_11	-0.009
660	218	AA10_pssm_16	-0.009
661	15	AA15_disorder	-0.009
662	325	AA16_pssm_3	-0.009
663	246	AA12_pssm_4	-0.009
664	514	AA18_ss_1	-0.009
665	174	AA8_pssm_12	-0.009
666	378	AA18_pssm_16	-0.009
667	349	AA17_pssm_7	-0.009
668	153	AA7_pssm_11	-0.009
669	547	AA10_sa_1	-0.01
670	510	AA16_ss_3	-0.01
671	105	AA5_pssm_3	-0.01
672	312	AA15_pssm_10	-0.01
673	137	AA6_pssm_15	-0.01
674	166	AA8_pssm_4	-0.01
675	374	AA18_pssm_12	-0.01
676	117	AA5_pssm_15	-0.01
677	502	AA14_ss_1	-0.01
678	478	AA6_ss_1	-0.01
679	377	AA18_pssm_15	-0.01
680	544	AA8_sa_2	-0.011
681	337	AA16_pssm_15	-0.011
682	344	AA17_pssm_2	-0.011
683	486	AA8_ss_3	-0.011
684	516	AA18_ss_3	-0.011
685	169	AA8_pssm_7	-0.011
686	468	AA2_ss_3	-0.011
687	366	AA18_pssm_4	-0.011
688	505	AA15_ss_1	-0.011
689	472	AA4_ss_1	-0.012
690	16	AA16_disorder	-0.012
691	471	AA3_ss_3	-0.012
692	490	AA10_ss_1	-0.012
693	508	AA16_ss_1	-0.013
694	481	AA7_ss_1	-0.013
695	22	AA22_disorder	-0.014
696	475	AA5_ss_1	-0.014
697	177	AA8_pssm_15	-0.015
698	484	AA8_ss_1	-0.015
699	3	AA3_disorder	-0.015
700	21	AA21_disorder	-0.016
701	17	AA17_disorder	-0.019
702	18	AA18_disorder	-0.021
703	20	AA20_disorder	-0.024
704	19	AA19_disorder	-0.026
