# Supplementary material for: Prediction of Protein Cleavage Site with Feature Selection by Random Forest
Source: PLoS One. 2012 Sep 18;7(9):e45854. doi: 10.1371/journal.pone.0045854 (PMC3445488; doi:10.1371/journal.pone.0045854)
Supplement: Supporting Information S4 — The sensitivity (Sn), specificity (Sp), accuracy (Ac), Matthews's correlation coefficient (MCC) generated by each run of the IFS. (XLSX) [file pone.0045854.s004.xlsx]

## Sheet: window size 16
	SN	SP	ACC	MCC
4	0.596886	0.864475	0.797578	0.460831
5	0.584775	0.876009	0.803201	0.467725
6	0.602076	0.892157	0.819637	0.507457
7	0.607266	0.89504	0.823097	0.516423
8	0.600346	0.88985	0.817474	0.502331
9	0.583045	0.88639	0.810554	0.482311
10	0.608997	0.892157	0.821367	0.513228
11	0.586505	0.898501	0.820502	0.504728
12	0.602076	0.901384	0.826557	0.522492
13	0.617647	0.892157	0.823529	0.520416
14	0.612457	0.908304	0.834343	0.542691
15	0.612457	0.903114	0.83045	0.533968
16	0.588235	0.902537	0.823962	0.512876
17	0.626298	0.908304	0.837803	0.554054
18	0.588235	0.917532	0.835208	0.538714
19	0.589965	0.915802	0.834343	0.537085
20	0.608997	0.907151	0.832612	0.537883
21	0.607266	0.918108	0.840398	0.555415
22	0.583045	0.923299	0.838235	0.544804
23	0.598616	0.922722	0.841696	0.556576
24	0.579585	0.911188	0.828287	0.520381
25	0.617647	0.917532	0.842561	0.56289
26	0.614187	0.919262	0.842993	0.56312
27	0.600346	0.914072	0.83564	0.542632
28	0.600346	0.915225	0.836505	0.544649
29	0.605536	0.925029	0.845156	0.566427
30	0.591696	0.914072	0.833478	0.53548
31	0.591696	0.923875	0.84083	0.552987
32	0.595156	0.922145	0.840398	0.552692
33	0.593426	0.926182	0.842993	0.558633
34	0.565744	0.931373	0.839965	0.545536
35	0.593426	0.926182	0.842993	0.558633
36	0.596886	0.917532	0.83737	0.545861
37	0.591696	0.917532	0.836073	0.541577
38	0.589965	0.931373	0.846021	0.565468
39	0.598616	0.910035	0.83218	0.534216
40	0.603806	0.919262	0.840398	0.554624
41	0.591696	0.927336	0.843426	0.559343
42	0.603806	0.926182	0.845588	0.567124
43	0.600346	0.919839	0.839965	0.552812
44	0.614187	0.933679	0.853806	0.58948
45	0.591696	0.922145	0.839533	0.549844
46	0.614187	0.932526	0.852941	0.587311
47	0.591696	0.926182	0.842561	0.557214
48	0.596886	0.922145	0.84083	0.554113
49	0.579585	0.929066	0.841696	0.552612
50	0.570934	0.932526	0.842128	0.552027
51	0.593426	0.923299	0.84083	0.55336
52	0.565744	0.927912	0.83737	0.538998
53	0.605536	0.925606	0.845588	0.567479
54	0.579585	0.929066	0.841696	0.552612
55	0.583045	0.927336	0.841263	0.552235
56	0.576125	0.93714	0.846886	0.565194
57	0.562284	0.925029	0.834343	0.530743
58	0.572664	0.928489	0.839533	0.545818
59	0.562284	0.924452	0.83391	0.529676
60	0.567474	0.926759	0.836938	0.53828
61	0.564014	0.928489	0.83737	0.538643
62	0.577855	0.933103	0.844291	0.558827
63	0.584775	0.922145	0.837803	0.544135
64	0.591696	0.927912	0.843858	0.560412
65	0.589965	0.926759	0.842561	0.556857
66	0.583045	0.930796	0.843858	0.558711
67	0.569204	0.929642	0.839533	0.545122
68	0.574394	0.915802	0.83045	0.524137
69	0.588235	0.931373	0.845588	0.564053
70	0.586505	0.923875	0.839533	0.548713
71	0.581315	0.922145	0.836938	0.541273
72	0.558824	0.929642	0.836938	0.536501
73	0.584775	0.926182	0.84083	0.551524
74	0.593426	0.933103	0.848183	0.571566
75	0.586505	0.930796	0.844723	0.561549
76	0.577855	0.929066	0.841263	0.551186
77	0.589965	0.929066	0.844291	0.561141
78	0.569204	0.932526	0.841696	0.550599
79	0.586505	0.927336	0.842128	0.555082
80	0.589965	0.929642	0.844723	0.562219
81	0.560554	0.927336	0.83564	0.533597
82	0.564014	0.937716	0.844291	0.556373
83	0.543253	0.933103	0.83564	0.530121
84	0.607266	0.926182	0.846453	0.569944
85	0.577855	0.926759	0.839533	0.546882
86	0.565744	0.935986	0.843426	0.554417
87	0.586505	0.9406	0.852076	0.580435
88	0.581315	0.929642	0.842561	0.555118
89	0.557093	0.937716	0.842561	0.550659
90	0.576125	0.923875	0.836938	0.54013
91	0.574394	0.933679	0.843858	0.557086
92	0.560554	0.930796	0.838235	0.540131
93	0.564014	0.929642	0.838235	0.540818
94	0.548443	0.939446	0.841696	0.546918
95	0.558824	0.943483	0.847318	0.5636
96	0.605536	0.927336	0.846886	0.570652
97	0.550173	0.936563	0.839965	0.54265
98	0.579585	0.923875	0.837803	0.542996
99	0.574394	0.935986	0.845588	0.561534
100	0.588235	0.935986	0.849048	0.572851
101	0.583045	0.920992	0.836505	0.540616
102	0.569204	0.935986	0.844291	0.557268
103	0.560554	0.931949	0.8391	0.542332
104	0.589965	0.931373	0.846021	0.565468
105	0.539792	0.927912	0.830882	0.517272
106	0.555363	0.931373	0.83737	0.536911
107	0.553633	0.927336	0.83391	0.527816
108	0.543253	0.927336	0.831315	0.519099
109	0.562284	0.933103	0.840398	0.54598
110	0.579585	0.927336	0.840398	0.549382
111	0.570934	0.933679	0.842993	0.554237
112	0.562284	0.923299	0.833045	0.52755
113	0.558824	0.935409	0.841263	0.547575
114	0.557093	0.926759	0.834343	0.529629
115	0.579585	0.929066	0.841696	0.552612
116	0.550173	0.927912	0.833478	0.526002
117	0.576125	0.925606	0.838235	0.543315
118	0.553633	0.930796	0.836505	0.534367
119	0.564014	0.937716	0.844291	0.556373
120	0.562284	0.920992	0.831315	0.523331
121	0.560554	0.932526	0.839533	0.543437
122	0.576125	0.939446	0.848616	0.569712
123	0.544983	0.925606	0.83045	0.517308
124	0.557093	0.934256	0.839965	0.5439
125	0.527682	0.931949	0.830882	0.514768
126	0.564014	0.929642	0.838235	0.540818
127	0.570934	0.929066	0.839533	0.545468
128	0.562284	0.929066	0.83737	0.538291
129	0.576125	0.931373	0.842561	0.55411
130	0.570934	0.930219	0.840398	0.547643
131	0.600346	0.936563	0.852509	0.583793
132	0.536332	0.933679	0.834343	0.525432
133	0.562284	0.930796	0.838668	0.541568
134	0.558824	0.934256	0.840398	0.545336
135	0.576125	0.938293	0.847751	0.567447
136	0.553633	0.939446	0.842993	0.55122
137	0.558824	0.933103	0.839533	0.543109
138	0.555363	0.932526	0.838235	0.539123
139	0.539792	0.93887	0.8391	0.538567
140	0.570934	0.94406	0.850779	0.574674
141	0.569204	0.922722	0.834343	0.532267
142	0.544983	0.927336	0.831747	0.520556
143	0.560554	0.934833	0.841263	0.547887
144	0.553633	0.934833	0.839533	0.542145
145	0.555363	0.923299	0.831315	0.521755
146	0.567474	0.931949	0.84083	0.548067
147	0.591696	0.933103	0.847751	0.570155
148	0.534602	0.935409	0.835208	0.527364
149	0.564014	0.929642	0.838235	0.540818
150	0.553633	0.941176	0.844291	0.554676
151	0.564014	0.935986	0.842993	0.55299
152	0.570934	0.927336	0.838235	0.542228
153	0.551903	0.923875	0.830882	0.519914
154	0.591696	0.933103	0.847751	0.570155
155	0.581315	0.930796	0.843426	0.55729
156	0.577855	0.930796	0.842561	0.554443
157	0.562284	0.928489	0.836938	0.537204
158	0.558824	0.926182	0.834343	0.529998
159	0.550173	0.926759	0.832612	0.523833
160	0.586505	0.923875	0.839533	0.548713
161	0.567474	0.933103	0.841696	0.550274
162	0.553633	0.934256	0.8391	0.541025
163	0.576125	0.933103	0.843858	0.557405
164	0.570934	0.930796	0.84083	0.548735
165	0.557093	0.935409	0.84083	0.546141
166	0.565744	0.927912	0.83737	0.538998
167	0.548443	0.932526	0.836505	0.533351
168	0.551903	0.930796	0.836073	0.532922
169	0.557093	0.932526	0.838668	0.540562
170	0.555363	0.923875	0.831747	0.522819
171	0.570934	0.934833	0.843858	0.556458
172	0.539792	0.93714	0.837803	0.535128
173	0.565744	0.933103	0.841263	0.548844
174	0.564014	0.934256	0.841696	0.549634
175	0.541522	0.931949	0.834343	0.526441
176	0.560554	0.935409	0.841696	0.549007
177	0.558824	0.930796	0.837803	0.538692
178	0.567474	0.93714	0.844723	0.558092
179	0.581315	0.934833	0.846453	0.56498
180	0.546713	0.931373	0.835208	0.529684
181	0.522491	0.934256	0.831315	0.514871
182	0.567474	0.928489	0.838235	0.541517
183	0.553633	0.933103	0.838235	0.538793
184	0.565744	0.931949	0.840398	0.546636
185	0.546713	0.934833	0.837803	0.536379
186	0.539792	0.932526	0.834343	0.526101
187	0.558824	0.934256	0.840398	0.545336
188	0.558824	0.930796	0.837803	0.538692
189	0.560554	0.931373	0.838668	0.54123
190	0.560554	0.924452	0.833478	0.528231
191	0.551903	0.93714	0.84083	0.545221
192	0.560554	0.942907	0.847318	0.563855
193	0.529412	0.933103	0.83218	0.518474
194	0.557093	0.926182	0.83391	0.528551
195	0.569204	0.932526	0.841696	0.550599
196	0.534602	0.941753	0.839965	0.540035
197	0.541522	0.941753	0.841696	0.545802
198	0.548443	0.926182	0.831747	0.521299
199	0.520761	0.9406	0.83564	0.526077
200	0.525952	0.935409	0.833045	0.520072
201	0.557093	0.934256	0.839965	0.5439
202	0.541522	0.926759	0.83045	0.516554
203	0.550173	0.937716	0.84083	0.544922
204	0.560554	0.933679	0.840398	0.545656
205	0.555363	0.930796	0.836938	0.53581
206	0.546713	0.929066	0.833478	0.525282
207	0.546713	0.937716	0.839965	0.542044
208	0.538062	0.935986	0.836505	0.531403
209	0.555363	0.929066	0.83564	0.532523
210	0.557093	0.934256	0.839965	0.5439
211	0.574394	0.938293	0.847318	0.566031
212	0.543253	0.928489	0.83218	0.52128
213	0.534602	0.926759	0.82872	0.510705
214	0.557093	0.931949	0.838235	0.539456
215	0.517301	0.936563	0.831747	0.515031
216	0.541522	0.938293	0.8391	0.538862
217	0.572664	0.927336	0.838668	0.543661
218	0.553633	0.93714	0.841263	0.546657
219	0.555363	0.940023	0.843858	0.553799
220	0.550173	0.934256	0.838235	0.538143
221	0.550173	0.934256	0.838235	0.538143
222	0.539792	0.935986	0.836938	0.532853
223	0.539792	0.931949	0.83391	0.524987
224	0.543253	0.926759	0.830882	0.518013
225	0.536332	0.931949	0.833045	0.522075
226	0.527682	0.930219	0.829585	0.511428
227	0.543253	0.933103	0.83564	0.530121
228	0.531142	0.928489	0.829152	0.511051
229	0.548443	0.929066	0.83391	0.526733
230	0.534602	0.939446	0.838235	0.535381
231	0.515571	0.93714	0.831747	0.514712
232	0.548443	0.933103	0.836938	0.534464
233	0.520761	0.9406	0.83564	0.526077
234	0.527682	0.940023	0.836938	0.530737
235	0.531142	0.932526	0.83218	0.518814
236	0.522491	0.932526	0.830017	0.511486
237	0.553633	0.933679	0.838668	0.539907
238	0.531142	0.933103	0.832612	0.519935
239	0.534602	0.934833	0.834775	0.526231
240	0.550173	0.927336	0.833045	0.524916
241	0.525952	0.931373	0.830017	0.512184
242	0.557093	0.928489	0.83564	0.532879
243	0.529412	0.935986	0.834343	0.524132
244	0.562284	0.925606	0.834775	0.531813
245	0.532872	0.935409	0.834775	0.525909
246	0.553633	0.941176	0.844291	0.554676
247	0.512111	0.940023	0.833045	0.517585
248	0.565744	0.93887	0.845588	0.560067
249	0.538062	0.926759	0.829585	0.513633
250	0.524221	0.934256	0.831747	0.516338
251	0.541522	0.918108	0.823962	0.500594
252	0.551903	0.931373	0.836505	0.534025
253	0.532872	0.927912	0.829152	0.511421
254	0.562284	0.934833	0.841696	0.549319
255	0.551903	0.932526	0.83737	0.53624
256	0.539792	0.93887	0.8391	0.538567
257	0.548443	0.941176	0.842993	0.550383
258	0.558824	0.933103	0.839533	0.543109
259	0.539792	0.935409	0.836505	0.53172
260	0.567474	0.929642	0.8391	0.543689
261	0.546713	0.923875	0.829585	0.515546
262	0.541522	0.938293	0.8391	0.538862
263	0.529412	0.934256	0.833045	0.520727
264	0.517301	0.926182	0.823962	0.494876
265	0.525952	0.935409	0.833045	0.520072
266	0.524221	0.930796	0.829152	0.509601
267	0.544983	0.920415	0.826557	0.50772
268	0.551903	0.937716	0.841263	0.546358
269	0.531142	0.930796	0.830882	0.515469
270	0.551903	0.935986	0.839965	0.542957
271	0.532872	0.932526	0.832612	0.520274
272	0.531142	0.925606	0.82699	0.505597
273	0.529412	0.930796	0.83045	0.514004
274	0.539792	0.93887	0.8391	0.538567
275	0.551903	0.93887	0.842128	0.548641
276	0.527682	0.930796	0.830017	0.512538
277	0.517301	0.935986	0.831315	0.513884
278	0.539792	0.934833	0.836073	0.53059
279	0.550173	0.93887	0.841696	0.547207
280	0.532872	0.935986	0.835208	0.527045
281	0.527682	0.932526	0.831315	0.515888
282	0.569204	0.936563	0.844723	0.55839
283	0.529412	0.939446	0.836938	0.531029
284	0.522491	0.928489	0.82699	0.503698
285	0.546713	0.933679	0.836938	0.534135
286	0.539792	0.934256	0.83564	0.529463
287	0.531142	0.935409	0.834343	0.524452
288	0.548443	0.929066	0.83391	0.526733
289	0.529412	0.930219	0.830017	0.512895
290	0.532872	0.929066	0.830017	0.513616
291	0.538062	0.935409	0.836073	0.530269
292	0.555363	0.927336	0.834343	0.529263
293	0.546713	0.94406	0.844723	0.554794
294	0.534602	0.93714	0.836505	0.53078
295	0.524221	0.930796	0.829152	0.509601
296	0.539792	0.93714	0.837803	0.535128
297	0.532872	0.937716	0.836505	0.530474
298	0.519031	0.93887	0.83391	0.521117
299	0.543253	0.941176	0.841696	0.546076
300	0.544983	0.929066	0.833045	0.523829
301	0.560554	0.931949	0.8391	0.542332
302	0.565744	0.939446	0.846021	0.561206
303	0.548443	0.928489	0.833478	0.52564
304	0.534602	0.932526	0.833045	0.521734
305	0.508651	0.927336	0.822664	0.489639
306	0.538062	0.934256	0.835208	0.528011
307	0.536332	0.924452	0.827422	0.507844
308	0.570934	0.936563	0.845156	0.559813
309	0.555363	0.933103	0.838668	0.540233
310	0.551903	0.930219	0.83564	0.531822
311	0.524221	0.931949	0.830017	0.511834
312	0.551903	0.934833	0.8391	0.540706
313	0.50692	0.927336	0.822232	0.488149
314	0.553633	0.931949	0.83737	0.536574
315	0.524221	0.938293	0.834775	0.524344
316	0.513841	0.931949	0.827422	0.502992
317	0.515571	0.931373	0.827422	0.503348
318	0.534602	0.938293	0.83737	0.533074
319	0.534602	0.939446	0.838235	0.535381
320	0.536332	0.933679	0.834343	0.525432
321	0.532872	0.932526	0.832612	0.520274
322	0.525952	0.923875	0.824394	0.497937
323	0.558824	0.932526	0.8391	0.542001
324	0.534602	0.931949	0.832612	0.520617
325	0.50692	0.926182	0.821367	0.485951
326	0.536332	0.939446	0.838668	0.536829
327	0.524221	0.922145	0.822664	0.49324
328	0.522491	0.937716	0.83391	0.521729
329	0.527682	0.922145	0.823529	0.496198
330	0.525952	0.93714	0.834343	0.523501
331	0.524221	0.93714	0.83391	0.52204
332	0.541522	0.930219	0.833045	0.523118
333	0.525952	0.920415	0.821799	0.491528
334	0.508651	0.929642	0.824394	0.494068
335	0.541522	0.929066	0.83218	0.520919
336	0.529412	0.927336	0.827855	0.507392
337	0.531142	0.927336	0.828287	0.508861
338	0.531142	0.939446	0.83737	0.532481
339	0.513841	0.933103	0.828287	0.505247
340	0.529412	0.931373	0.830882	0.515117
341	0.548443	0.93887	0.841263	0.54577
342	0.513841	0.920415	0.818772	0.481125
343	0.522491	0.939446	0.835208	0.525203
344	0.520761	0.9406	0.83564	0.526077
345	0.532872	0.932526	0.832612	0.520274
346	0.520761	0.930796	0.828287	0.506657
347	0.527682	0.937716	0.835208	0.526109
348	0.562284	0.933679	0.84083	0.54709
349	0.519031	0.934256	0.83045	0.511934
350	0.522491	0.925606	0.824827	0.498227
351	0.539792	0.930796	0.833045	0.522768
352	0.531142	0.935986	0.834775	0.525589
353	0.539792	0.928489	0.831315	0.518365
354	0.534602	0.925029	0.827422	0.507454
355	0.539792	0.931949	0.83391	0.524987
356	0.531142	0.932526	0.83218	0.518814
357	0.510381	0.945213	0.836505	0.526814
358	0.513841	0.933103	0.828287	0.505247
359	0.544983	0.932526	0.83564	0.530455
360	0.522491	0.945213	0.839533	0.537008
361	0.558824	0.939446	0.844291	0.555509
362	0.513841	0.923299	0.820934	0.486479
363	0.510381	0.934256	0.828287	0.50456
364	0.543253	0.936563	0.838235	0.536882
365	0.551903	0.941176	0.843858	0.553246
366	0.519031	0.9406	0.835208	0.524617
367	0.522491	0.924452	0.823962	0.496059
368	0.512111	0.939446	0.832612	0.516415
369	0.480969	0.934833	0.821367	0.480311
370	0.544983	0.928489	0.832612	0.522735
371	0.458478	0.929066	0.811419	0.449045
372	0.534602	0.9406	0.8391	0.537701
373	0.512111	0.923299	0.820502	0.48499
374	0.527682	0.93887	0.836073	0.528416
375	0.544983	0.934256	0.836938	0.53381
376	0.538062	0.929642	0.831747	0.519102
377	0.517301	0.93887	0.833478	0.519652
378	0.531142	0.933679	0.833045	0.521059
379	0.520761	0.934833	0.831315	0.514539
380	0.524221	0.931373	0.829585	0.510716
381	0.508651	0.930219	0.824827	0.495184
382	0.517301	0.933103	0.829152	0.508198
383	0.49654	0.944637	0.832612	0.513849
384	0.513841	0.928489	0.824827	0.496304
385	0.515571	0.935986	0.830882	0.512413
386	0.529412	0.933679	0.832612	0.519599
387	0.525952	0.93887	0.83564	0.526959
388	0.541522	0.931373	0.83391	0.52533
389	0.536332	0.93887	0.838235	0.535674
390	0.543253	0.933679	0.836073	0.53124
391	0.538062	0.934256	0.835208	0.528011
392	0.529412	0.927912	0.828287	0.508487
393	0.544983	0.934833	0.83737	0.534934
394	0.531142	0.934833	0.83391	0.523318
395	0.525952	0.930796	0.829585	0.51107
396	0.49308	0.94233	0.830017	0.506075
397	0.515571	0.931949	0.827855	0.50447
398	0.520761	0.926759	0.82526	0.498929
399	0.524221	0.925029	0.824827	0.49862
400	0.538062	0.927336	0.830017	0.514721
401	0.522491	0.927336	0.826125	0.501501
402	0.50346	0.933679	0.826125	0.49749
403	0.527682	0.926182	0.826557	0.50374
404	0.525952	0.934833	0.832612	0.518936
405	0.50519	0.935986	0.828287	0.503553
406	0.529412	0.930219	0.830017	0.512895
407	0.529412	0.935409	0.83391	0.522993
408	0.532872	0.923299	0.825692	0.502759
409	0.517301	0.934256	0.830017	0.510462
410	0.551903	0.938293	0.841696	0.547498
411	0.538062	0.936563	0.836938	0.53254
412	0.531142	0.935409	0.834343	0.524452
413	0.520761	0.927912	0.826125	0.501122
414	0.525952	0.937716	0.834775	0.52465
415	0.515571	0.948097	0.839965	0.537251
416	0.50173	0.930796	0.823529	0.490347
417	0.546713	0.946367	0.846453	0.559531
418	0.50173	0.932526	0.824827	0.49373
419	0.529412	0.932526	0.831747	0.517352
420	0.538062	0.934833	0.83564	0.529138
421	0.534602	0.932526	0.833045	0.521734
422	0.541522	0.937716	0.838668	0.537717
423	0.529412	0.931373	0.830882	0.515117
424	0.50519	0.929066	0.823097	0.489978
425	0.491349	0.925029	0.816609	0.470249
426	0.531142	0.935409	0.834343	0.524452
427	0.515571	0.930796	0.82699	0.502229
428	0.50173	0.934833	0.826557	0.498287
429	0.512111	0.927336	0.823529	0.492615
430	0.520761	0.94406	0.838235	0.533165
431	0.50346	0.934833	0.82699	0.499773
432	0.529412	0.94406	0.840398	0.540415
433	0.519031	0.933679	0.830017	0.510801
434	0.529412	0.934256	0.833045	0.520727
435	0.536332	0.931373	0.832612	0.520962
436	0.517301	0.936563	0.831747	0.515031
437	0.527682	0.936563	0.834343	0.523815
438	0.50692	0.928489	0.823097	0.490358
439	0.538062	0.934256	0.835208	0.528011
440	0.517301	0.935986	0.831315	0.513884
441	0.49308	0.934256	0.823962	0.489681
442	0.512111	0.930796	0.826125	0.499269
443	0.517301	0.935986	0.831315	0.513884
444	0.50692	0.931949	0.825692	0.497064
445	0.5	0.937716	0.828287	0.502576
446	0.538062	0.928489	0.830882	0.516905
447	0.508651	0.935986	0.829152	0.506513
448	0.480969	0.926182	0.814879	0.463361
449	0.532872	0.927912	0.829152	0.511421
450	0.50692	0.937716	0.830017	0.5085
451	0.519031	0.927912	0.825692	0.499644
452	0.49308	0.938293	0.82699	0.497791
453	0.531142	0.934833	0.83391	0.523318
454	0.541522	0.931949	0.834343	0.526441
455	0.49654	0.93887	0.828287	0.501941
456	0.510381	0.935409	0.829152	0.506844
457	0.49827	0.931373	0.823097	0.488485
458	0.49654	0.926182	0.818772	0.476964
459	0.546713	0.927336	0.83218	0.522011
460	0.541522	0.941753	0.841696	0.545802
461	0.527682	0.933679	0.83218	0.518136
462	0.486159	0.931373	0.820069	0.477974
463	0.527682	0.94233	0.838668	0.535419
464	0.529412	0.934256	0.833045	0.520727
465	0.50519	0.931373	0.824827	0.494451
466	0.491349	0.93714	0.825692	0.493963
467	0.546713	0.925606	0.830882	0.518766
468	0.541522	0.93714	0.838235	0.536575
469	0.50692	0.937716	0.830017	0.5085
470	0.512111	0.933103	0.827855	0.503769
471	0.522491	0.931949	0.829585	0.510364
472	0.50519	0.94579	0.83564	0.52363
473	0.529412	0.933679	0.832612	0.519599
474	0.513841	0.930219	0.826125	0.499634
475	0.50692	0.933103	0.826557	0.499324
476	0.524221	0.920415	0.821367	0.490047
477	0.515571	0.934833	0.830017	0.510127
478	0.544983	0.933679	0.836505	0.532689
479	0.50519	0.930219	0.823962	0.492208
480	0.527682	0.929642	0.829152	0.51032
481	0.538062	0.939446	0.8391	0.538275
482	0.539792	0.934833	0.836073	0.53059
483	0.50519	0.935986	0.828287	0.503553
484	0.491349	0.941753	0.829152	0.503394
485	0.513841	0.935986	0.83045	0.510941
486	0.527682	0.933103	0.831747	0.51701
487	0.50173	0.930219	0.823097	0.489226
488	0.515571	0.935986	0.830882	0.512413
489	0.50173	0.933679	0.825692	0.496002
490	0.491349	0.934256	0.823529	0.488184
491	0.525952	0.927912	0.827422	0.505546
492	0.491349	0.933103	0.822664	0.485896
493	0.49654	0.924452	0.817474	0.473679
494	0.513841	0.934256	0.829152	0.507514
495	0.550173	0.938293	0.841263	0.546063
496	0.520761	0.93887	0.834343	0.52258
497	0.517301	0.925029	0.823097	0.492698
498	0.531142	0.927912	0.82872	0.509955
499	0.513841	0.9406	0.83391	0.520226
500	0.510381	0.918685	0.816609	0.474955
501	0.517301	0.923299	0.821799	0.489454
502	0.541522	0.930219	0.833045	0.523118
503	0.513841	0.926182	0.823097	0.491908
504	0.520761	0.930796	0.828287	0.506657
505	0.519031	0.935986	0.831747	0.515353
506	0.49654	0.920415	0.814446	0.466119
507	0.508651	0.930219	0.824827	0.495184
508	0.50346	0.941176	0.831747	0.512578
509	0.525952	0.927912	0.827422	0.505546
510	0.510381	0.933103	0.827422	0.502289
511	0.546713	0.924452	0.830017	0.516616
512	0.525952	0.931373	0.830017	0.512184

## Sheet: window size 18
	SN	SP	ACC	MCC
4	0.596886	0.864475	0.797578	0.460831
5	0.584775	0.876009	0.803201	0.467725
6	0.602076	0.892157	0.819637	0.507457
7	0.607266	0.89504	0.823097	0.516423
8	0.600346	0.88985	0.817474	0.502331
9	0.583045	0.88639	0.810554	0.482311
10	0.615917	0.895617	0.825692	0.524538
11	0.605536	0.907151	0.831747	0.535025
12	0.596886	0.905421	0.828287	0.524929
13	0.612457	0.905998	0.832612	0.538793
14	0.589965	0.911765	0.831315	0.530027
15	0.610727	0.903691	0.83045	0.533499
16	0.610727	0.911188	0.836073	0.546192
17	0.591696	0.912341	0.83218	0.532464
18	0.602076	0.915225	0.836938	0.546074
19	0.603806	0.909458	0.833045	0.537521
20	0.605536	0.910035	0.83391	0.539937
21	0.602076	0.911188	0.83391	0.539061
22	0.603806	0.912341	0.835208	0.542481
23	0.602076	0.923875	0.843426	0.561501
24	0.600346	0.915802	0.836938	0.545661
25	0.624567	0.915225	0.842561	0.564501
26	0.581315	0.918685	0.834343	0.535034
27	0.596886	0.915802	0.836073	0.542807
28	0.595156	0.925606	0.842993	0.558992
29	0.602076	0.929066	0.847318	0.571034
30	0.598616	0.920415	0.839965	0.552422
31	0.596886	0.916955	0.836938	0.54484
32	0.593426	0.915225	0.834775	0.538934
33	0.595156	0.916378	0.836073	0.542394
34	0.603806	0.914072	0.836505	0.545484
35	0.586505	0.918685	0.83564	0.539337
36	0.593426	0.922145	0.839965	0.551269
37	0.579585	0.914648	0.830882	0.526429
38	0.598616	0.920992	0.840398	0.553457
39	0.570934	0.922145	0.834343	0.532654
40	0.605536	0.929066	0.848183	0.573849
41	0.589965	0.924452	0.84083	0.552617
42	0.605536	0.915225	0.837803	0.548922
43	0.596886	0.922722	0.841263	0.555156
44	0.589965	0.928489	0.843858	0.560066
45	0.614187	0.928489	0.849913	0.579802
46	0.576125	0.926182	0.838668	0.544382
47	0.581315	0.920992	0.836073	0.539183
48	0.583045	0.932526	0.845156	0.561987
49	0.603806	0.932526	0.850346	0.578913
50	0.570934	0.923299	0.835208	0.534763
51	0.576125	0.924452	0.83737	0.541189
52	0.564014	0.931373	0.839533	0.544102
53	0.574394	0.927912	0.839533	0.54617
54	0.589965	0.922145	0.8391	0.548419
55	0.576125	0.923875	0.836938	0.54013
56	0.583045	0.931373	0.844291	0.5598
57	0.574394	0.929066	0.840398	0.54833
58	0.567474	0.923299	0.834343	0.531882
59	0.557093	0.922145	0.830882	0.521087
60	0.564014	0.926182	0.83564	0.534327
61	0.591696	0.93714	0.850779	0.577893
62	0.558824	0.934256	0.840398	0.545336
63	0.560554	0.936563	0.842561	0.551257
64	0.550173	0.929642	0.834775	0.529278
65	0.610727	0.924452	0.846021	0.569609
66	0.565744	0.927912	0.83737	0.538998
67	0.558824	0.927912	0.83564	0.533236
68	0.583045	0.933103	0.845588	0.563085
69	0.602076	0.930219	0.848183	0.573181
70	0.576125	0.920992	0.834775	0.534876
71	0.576125	0.923299	0.836505	0.539074
72	0.569204	0.928489	0.838668	0.542952
73	0.577855	0.927336	0.839965	0.547954
74	0.551903	0.922722	0.830017	0.517786
75	0.586505	0.929066	0.843426	0.558303
76	0.567474	0.931949	0.84083	0.548067
77	0.581315	0.925606	0.839533	0.547606
78	0.574394	0.927336	0.8391	0.545094
79	0.569204	0.929642	0.839533	0.545122
80	0.565744	0.933103	0.841263	0.548844
81	0.600346	0.933679	0.850346	0.578287
82	0.581315	0.927336	0.84083	0.550809
83	0.576125	0.931949	0.842993	0.555206
84	0.586505	0.925029	0.840398	0.550825
85	0.576125	0.930219	0.841696	0.551929
86	0.593426	0.929066	0.845156	0.563974
87	0.565744	0.934256	0.842128	0.551064
88	0.569204	0.934833	0.843426	0.555033
89	0.572664	0.922722	0.835208	0.535146
90	0.565744	0.926182	0.836073	0.535768
91	0.583045	0.938293	0.849481	0.573097
92	0.572664	0.935986	0.845156	0.560113
93	0.546713	0.921569	0.827855	0.511293
94	0.555363	0.923299	0.831315	0.521755
95	0.586505	0.926182	0.841263	0.552948
96	0.593426	0.928489	0.844723	0.5629
97	0.565744	0.931373	0.839965	0.545536
98	0.565744	0.934833	0.842561	0.552179
99	0.550173	0.944637	0.846021	0.558828
100	0.586505	0.931373	0.845156	0.562637
101	0.565744	0.940023	0.846453	0.562349
102	0.570934	0.933679	0.842993	0.554237
103	0.584775	0.924452	0.839533	0.548341
104	0.574394	0.933679	0.843858	0.557086
105	0.550173	0.934833	0.838668	0.539265
106	0.576125	0.935409	0.845588	0.561838
107	0.584775	0.933103	0.846021	0.564501
108	0.562284	0.938293	0.844291	0.556081
109	0.581315	0.925029	0.8391	0.546544
110	0.553633	0.929642	0.83564	0.532171
111	0.553633	0.9406	0.843858	0.553521
112	0.553633	0.937716	0.841696	0.547793
113	0.541522	0.939446	0.839965	0.541162
114	0.617647	0.926759	0.849481	0.579429
115	0.564014	0.925029	0.834775	0.532186
116	0.591696	0.930796	0.846021	0.565797
117	0.555363	0.933103	0.838668	0.540233
118	0.548443	0.931949	0.836073	0.53224
119	0.546713	0.933103	0.836505	0.533018
120	0.546713	0.933679	0.836938	0.534135
121	0.564014	0.928489	0.83737	0.538643
122	0.551903	0.930219	0.83564	0.531822
123	0.553633	0.927336	0.83391	0.527816
124	0.565744	0.933103	0.841263	0.548844
125	0.574394	0.932526	0.842993	0.554879
126	0.543253	0.925029	0.829585	0.514773
127	0.551903	0.929642	0.835208	0.530725
128	0.579585	0.931373	0.843426	0.556958
129	0.555363	0.927336	0.834343	0.529263
130	0.577855	0.931949	0.843426	0.556629
131	0.531142	0.925029	0.826557	0.504515
132	0.593426	0.935409	0.849913	0.575966
133	0.548443	0.935986	0.8391	0.540078
134	0.541522	0.925606	0.829585	0.51439
135	0.546713	0.931373	0.835208	0.529684
136	0.538062	0.933103	0.834343	0.525765
137	0.569204	0.942907	0.849481	0.570939
138	0.560554	0.929066	0.836938	0.536851
139	0.570934	0.929066	0.839533	0.545468
140	0.550173	0.942907	0.844723	0.555307
141	0.576125	0.927912	0.839965	0.5476
142	0.586505	0.935986	0.848616	0.571441
143	0.572664	0.933679	0.843426	0.555662
144	0.574394	0.935986	0.845588	0.561534
145	0.577855	0.93887	0.848616	0.569991
146	0.557093	0.94233	0.846021	0.559848
147	0.565744	0.936563	0.843858	0.555541
148	0.546713	0.933679	0.836938	0.534135
149	0.562284	0.939446	0.845156	0.55836
150	0.550173	0.940023	0.842561	0.549504
151	0.562284	0.921569	0.831747	0.524382
152	0.539792	0.943483	0.842561	0.547881
153	0.522491	0.941176	0.836505	0.528708
154	0.574394	0.926182	0.838235	0.54295
155	0.553633	0.94233	0.845156	0.556997
156	0.577855	0.944637	0.852941	0.581465
157	0.539792	0.9406	0.840398	0.542034
158	0.562284	0.926182	0.835208	0.532886
159	0.548443	0.930796	0.835208	0.530028
160	0.548443	0.940023	0.842128	0.54807
161	0.579585	0.94406	0.852941	0.581707
162	0.546713	0.926759	0.831747	0.520926
163	0.564014	0.935409	0.842561	0.551868
164	0.544983	0.933679	0.836505	0.532689
165	0.576125	0.935409	0.845588	0.561838
166	0.538062	0.946943	0.844723	0.553579
167	0.584775	0.929066	0.842993	0.556882
168	0.577855	0.938293	0.848183	0.568861
169	0.564014	0.929066	0.837803	0.539729
170	0.562284	0.942907	0.847751	0.565275
171	0.570934	0.925606	0.836938	0.539012
172	0.543253	0.923299	0.828287	0.511558
173	0.558824	0.926759	0.834775	0.531074
174	0.579585	0.935986	0.846886	0.565788
175	0.543253	0.923875	0.82872	0.512627
176	0.531142	0.931373	0.831315	0.516581
177	0.562284	0.931373	0.8391	0.542667
178	0.548443	0.944637	0.845588	0.557401
179	0.543253	0.930219	0.833478	0.524573
180	0.538062	0.94233	0.841263	0.544092
181	0.541522	0.935409	0.836938	0.533168
182	0.565744	0.935986	0.843426	0.554417
183	0.555363	0.930796	0.836938	0.53581
184	0.534602	0.930796	0.831747	0.518393
185	0.577855	0.938293	0.848183	0.568861
186	0.560554	0.934256	0.84083	0.54677
187	0.536332	0.924452	0.827422	0.507844
188	0.557093	0.937716	0.842561	0.550659
189	0.544983	0.934833	0.83737	0.534934
190	0.517301	0.930219	0.82699	0.502592
191	0.541522	0.931373	0.83391	0.52533
192	0.524221	0.937716	0.834343	0.523191
193	0.541522	0.933103	0.835208	0.528671
194	0.569204	0.926182	0.836938	0.538645
195	0.558824	0.941176	0.845588	0.558957
196	0.558824	0.943483	0.847318	0.5636
197	0.546713	0.937716	0.839965	0.542044
198	0.584775	0.935409	0.847751	0.568918
199	0.543253	0.931373	0.834343	0.526783
200	0.515571	0.932526	0.828287	0.505595
201	0.564014	0.935409	0.842561	0.551868
202	0.557093	0.933103	0.8391	0.541672
203	0.579585	0.925029	0.838668	0.545114
204	0.544983	0.929642	0.833478	0.524926
205	0.531142	0.936563	0.835208	0.526729
206	0.541522	0.932526	0.834775	0.527554
207	0.525952	0.933103	0.831315	0.515546
208	0.534602	0.933103	0.833478	0.522853
209	0.557093	0.928489	0.83564	0.532879
210	0.564014	0.934833	0.842128	0.55075
211	0.546713	0.941753	0.842993	0.550111
212	0.532872	0.935409	0.834775	0.525909
213	0.532872	0.933679	0.833478	0.522519
214	0.572664	0.939446	0.847751	0.566882
215	0.550173	0.935986	0.839533	0.541518
216	0.531142	0.923875	0.825692	0.50236
217	0.513841	0.935986	0.83045	0.510941
218	0.564014	0.927336	0.836505	0.53648
219	0.534602	0.931373	0.83218	0.519503
220	0.532872	0.94579	0.842561	0.546875
221	0.550173	0.933103	0.83737	0.535909
222	0.557093	0.93887	0.843426	0.552937
223	0.546713	0.930796	0.834775	0.528579
224	0.517301	0.942907	0.836505	0.527873
225	0.543253	0.94406	0.843858	0.55193
226	0.546713	0.925029	0.83045	0.51769
227	0.550173	0.934256	0.838235	0.538143
228	0.541522	0.921569	0.826557	0.506904
229	0.529412	0.9406	0.837803	0.533354
230	0.550173	0.931373	0.836073	0.53258
231	0.538062	0.926182	0.829152	0.512547
232	0.538062	0.937716	0.837803	0.534824
233	0.544983	0.935409	0.837803	0.536062
234	0.553633	0.931949	0.83737	0.536574
235	0.558824	0.934833	0.84083	0.546454
236	0.543253	0.933103	0.83564	0.530121
237	0.519031	0.932526	0.829152	0.508544
238	0.546713	0.93887	0.84083	0.544333
239	0.50519	0.935986	0.828287	0.503553
240	0.536332	0.930219	0.831747	0.518746
241	0.536332	0.935409	0.83564	0.528817
242	0.550173	0.928489	0.83391	0.527091
243	0.567474	0.934833	0.842993	0.553607
244	0.558824	0.935986	0.841696	0.548699
245	0.558824	0.936563	0.842128	0.549826
246	0.544983	0.932526	0.83564	0.530455
247	0.524221	0.935409	0.832612	0.518609
248	0.515571	0.931373	0.827422	0.503348
249	0.555363	0.93714	0.841696	0.548092
250	0.50173	0.936563	0.827855	0.50174
251	0.546713	0.924452	0.830017	0.516616
252	0.529412	0.935409	0.83391	0.522993
253	0.50346	0.925606	0.820069	0.481867
254	0.487889	0.935986	0.823962	0.488644
255	0.550173	0.926182	0.83218	0.522753
256	0.538062	0.950404	0.847318	0.560845
257	0.550173	0.933103	0.83737	0.535909
258	0.546713	0.941176	0.842561	0.548949
259	0.510381	0.933679	0.827855	0.503423
260	0.520761	0.931949	0.829152	0.508893
261	0.555363	0.931373	0.83737	0.536911
262	0.534602	0.931949	0.832612	0.520617
263	0.543253	0.933679	0.836073	0.53124
264	0.525952	0.936563	0.83391	0.522355
265	0.539792	0.922722	0.82699	0.507564
266	0.529412	0.941753	0.838668	0.535694
267	0.527682	0.939446	0.836505	0.529575
268	0.551903	0.939446	0.842561	0.549788
269	0.534602	0.93887	0.837803	0.534226
270	0.532872	0.946367	0.842993	0.548072
271	0.548443	0.935409	0.838668	0.538949
272	0.553633	0.929066	0.835208	0.531078
273	0.543253	0.926182	0.83045	0.51693
274	0.565744	0.927336	0.836938	0.537919
275	0.538062	0.940023	0.839533	0.539431
276	0.541522	0.936563	0.837803	0.535436
277	0.550173	0.931373	0.836073	0.53258
278	0.525952	0.93887	0.83564	0.526959
279	0.557093	0.937716	0.842561	0.550659
280	0.538062	0.937716	0.837803	0.534824
281	0.553633	0.925029	0.83218	0.523506
282	0.491349	0.936563	0.82526	0.4928
283	0.534602	0.941176	0.839533	0.538867
284	0.553633	0.938293	0.842128	0.548932
285	0.562284	0.931373	0.8391	0.542667
286	0.539792	0.925606	0.829152	0.512928
287	0.567474	0.932526	0.841263	0.549169
288	0.513841	0.9406	0.83391	0.520226
289	0.539792	0.929066	0.831747	0.519461
290	0.524221	0.933103	0.830882	0.514079
291	0.5	0.93887	0.829152	0.504911
292	0.517301	0.933679	0.829585	0.509328
293	0.543253	0.931949	0.834775	0.527893
294	0.522491	0.934833	0.831747	0.516006
295	0.536332	0.930219	0.831747	0.518746
296	0.525952	0.934833	0.832612	0.518936
297	0.519031	0.935986	0.831747	0.515353
298	0.557093	0.930796	0.83737	0.537252
299	0.548443	0.93714	0.839965	0.542345
300	0.564014	0.923875	0.83391	0.530056
301	0.520761	0.930219	0.827855	0.505544
302	0.529412	0.930219	0.830017	0.512895
303	0.50692	0.9406	0.83218	0.514346
304	0.524221	0.929066	0.827855	0.506275
305	0.529412	0.931373	0.830882	0.515117
306	0.517301	0.935409	0.830882	0.51274
307	0.543253	0.93887	0.839965	0.541453
308	0.517301	0.943483	0.836938	0.529062
309	0.522491	0.933679	0.830882	0.51374
310	0.519031	0.935986	0.831747	0.515353
311	0.522491	0.929642	0.827855	0.505908
312	0.50173	0.933679	0.825692	0.496002
313	0.520761	0.940023	0.835208	0.524908
314	0.548443	0.927336	0.832612	0.523464
315	0.536332	0.938293	0.837803	0.534523
316	0.519031	0.929642	0.82699	0.502958
317	0.510381	0.931373	0.826125	0.498907
318	0.520761	0.921569	0.821367	0.489208
319	0.50346	0.932526	0.82526	0.495219
320	0.515571	0.941753	0.835208	0.524045
321	0.527682	0.932526	0.831315	0.515888
322	0.529412	0.93887	0.836505	0.529871
323	0.527682	0.93887	0.836073	0.528416
324	0.524221	0.941176	0.836938	0.530164
325	0.534602	0.95098	0.846886	0.559215
326	0.529412	0.934833	0.833478	0.521859
327	0.560554	0.935409	0.841696	0.549007
328	0.555363	0.927336	0.834343	0.529263
329	0.531142	0.942907	0.839965	0.539494
330	0.519031	0.924452	0.823097	0.493097
331	0.536332	0.923875	0.82699	0.506769
332	0.491349	0.930796	0.820934	0.481361
333	0.551903	0.94233	0.844723	0.555569
334	0.538062	0.927336	0.830017	0.514721
335	0.525952	0.931949	0.83045	0.513302
336	0.539792	0.93714	0.837803	0.535128
337	0.522491	0.921569	0.821799	0.490691
338	0.524221	0.93714	0.83391	0.52204
339	0.49827	0.93714	0.827422	0.499927
340	0.524221	0.943483	0.838668	0.534882
341	0.512111	0.926759	0.823097	0.491516
342	0.569204	0.941753	0.848616	0.568629
343	0.557093	0.933103	0.8391	0.541672
344	0.536332	0.934256	0.834775	0.526557
345	0.515571	0.938293	0.832612	0.517025
346	0.558824	0.93887	0.843858	0.554366
347	0.520761	0.934833	0.831315	0.514539
348	0.531142	0.936563	0.835208	0.526729
349	0.5	0.939446	0.829585	0.506083
350	0.527682	0.93714	0.834775	0.52496
351	0.536332	0.940023	0.8391	0.537986
352	0.512111	0.933103	0.827855	0.503769
353	0.555363	0.94406	0.846886	0.561926
354	0.531142	0.930219	0.83045	0.51436
355	0.524221	0.923875	0.823962	0.496459
356	0.513841	0.939446	0.833045	0.517884
357	0.569204	0.942907	0.849481	0.570939
358	0.524221	0.9406	0.836505	0.528993
359	0.539792	0.933103	0.834775	0.527219
360	0.539792	0.930219	0.832612	0.521663
361	0.515571	0.933103	0.82872	0.506723
362	0.538062	0.923299	0.82699	0.507165
363	0.512111	0.941753	0.834343	0.521116
364	0.529412	0.923299	0.824827	0.499813
365	0.512111	0.934833	0.829152	0.507178
366	0.524221	0.93887	0.835208	0.525501
367	0.524221	0.936563	0.833478	0.520893
368	0.517301	0.930219	0.82699	0.502592
369	0.49827	0.935409	0.826125	0.496459
370	0.527682	0.926182	0.826557	0.50374
371	0.50519	0.935986	0.828287	0.503553
372	0.551903	0.938293	0.841696	0.547498
373	0.50692	0.933103	0.826557	0.499324
374	0.536332	0.933679	0.834343	0.525432
375	0.50519	0.930219	0.823962	0.492208
376	0.50692	0.93887	0.830882	0.510828
377	0.543253	0.922145	0.827422	0.509429
378	0.520761	0.931373	0.82872	0.507774
379	0.524221	0.927912	0.82699	0.504073
380	0.538062	0.931373	0.833045	0.52242
381	0.538062	0.931949	0.833478	0.523532
382	0.5	0.941176	0.830882	0.509623
383	0.50519	0.934256	0.82699	0.500115
384	0.546713	0.93714	0.839533	0.540905
385	0.517301	0.93887	0.833478	0.519652
386	0.555363	0.930219	0.836505	0.534712
387	0.527682	0.93714	0.834775	0.52496
388	0.529412	0.930219	0.830017	0.512895
389	0.546713	0.93887	0.84083	0.544333
390	0.50346	0.923875	0.818772	0.478599
391	0.522491	0.939446	0.835208	0.525203
392	0.524221	0.932526	0.83045	0.512955
393	0.544983	0.936563	0.838668	0.538326
394	0.519031	0.933679	0.830017	0.510801
395	0.513841	0.942907	0.83564	0.524952
396	0.560554	0.930796	0.838235	0.540131
397	0.515571	0.937716	0.83218	0.515867
398	0.543253	0.939446	0.840398	0.542603
399	0.508651	0.930219	0.824827	0.495184
400	0.531142	0.926182	0.827422	0.506682
401	0.527682	0.929066	0.82872	0.509216
402	0.553633	0.941753	0.844723	0.555835
403	0.49827	0.929066	0.821367	0.484
404	0.522491	0.94579	0.839965	0.538208
405	0.510381	0.933679	0.827855	0.503423
406	0.524221	0.928489	0.827422	0.505172
407	0.524221	0.938293	0.834775	0.524344
408	0.515571	0.930796	0.82699	0.502229
409	0.538062	0.929642	0.831747	0.519102
410	0.532872	0.940023	0.838235	0.535091
411	0.548443	0.928489	0.833478	0.52564
412	0.527682	0.925029	0.825692	0.501571
413	0.513841	0.936563	0.830882	0.512089
414	0.539792	0.933679	0.835208	0.528339
415	0.519031	0.927336	0.82526	0.498545
416	0.525952	0.931373	0.830017	0.512184
417	0.536332	0.931373	0.832612	0.520962
418	0.524221	0.94233	0.837803	0.532516
419	0.522491	0.935986	0.832612	0.518285
420	0.529412	0.942907	0.839533	0.538047
421	0.49654	0.923299	0.816609	0.471504
422	0.508651	0.934833	0.828287	0.504221
423	0.529412	0.932526	0.831747	0.517352
424	0.543253	0.93714	0.838668	0.53802
425	0.49654	0.928489	0.820502	0.481388
426	0.49481	0.93887	0.827855	0.500453
427	0.546713	0.933679	0.836938	0.534135
428	0.524221	0.933103	0.830882	0.514079
429	0.527682	0.934833	0.833045	0.520398
430	0.49654	0.927912	0.820069	0.480277
431	0.527682	0.928489	0.828287	0.508115
432	0.519031	0.935986	0.831747	0.515353
433	0.534602	0.93714	0.836505	0.53078
434	0.480969	0.929642	0.817474	0.470051
435	0.532872	0.927912	0.829152	0.511421
436	0.541522	0.934833	0.836505	0.532039
437	0.513841	0.929642	0.825692	0.498521
438	0.520761	0.926182	0.824827	0.497837
439	0.534602	0.934256	0.834343	0.525102
440	0.520761	0.933103	0.830017	0.511142
441	0.519031	0.933679	0.830017	0.510801
442	0.529412	0.944637	0.84083	0.541604
443	0.49654	0.933103	0.823962	0.490388
444	0.519031	0.922722	0.821799	0.489864
445	0.519031	0.927336	0.82526	0.498545
446	0.515571	0.937716	0.83218	0.515867
447	0.49308	0.926759	0.818339	0.475057
448	0.510381	0.931949	0.826557	0.500031
449	0.515571	0.931949	0.827855	0.50447
450	0.513841	0.934256	0.829152	0.507514
451	0.508651	0.933103	0.82699	0.500808
452	0.512111	0.94233	0.834775	0.5223
453	0.520761	0.935986	0.83218	0.51682
454	0.513841	0.931373	0.82699	0.50187
455	0.491349	0.934256	0.823529	0.488184
456	0.49308	0.931949	0.822232	0.485122
457	0.510381	0.933679	0.827855	0.503423
458	0.5	0.937716	0.828287	0.502576
459	0.517301	0.934256	0.830017	0.510462
460	0.50173	0.931949	0.824394	0.492599
461	0.517301	0.930796	0.827422	0.503707
462	0.527682	0.927912	0.827855	0.507017
463	0.50173	0.935986	0.827422	0.500586
464	0.489619	0.933679	0.822664	0.485538
465	0.479239	0.923875	0.812716	0.457441
466	0.517301	0.939446	0.83391	0.520816
467	0.522491	0.935409	0.83218	0.517144
468	0.515571	0.93714	0.831747	0.514712
469	0.519031	0.933679	0.830017	0.510801
470	0.5	0.927336	0.820502	0.48217
471	0.524221	0.931949	0.830017	0.511834
472	0.515571	0.931373	0.827422	0.503348
473	0.515571	0.944637	0.83737	0.529993
474	0.525952	0.940023	0.836505	0.529282
475	0.50346	0.930796	0.823962	0.491838
476	0.539792	0.935986	0.836938	0.532853
477	0.5	0.930796	0.823097	0.488854
478	0.512111	0.934256	0.82872	0.506038
479	0.50173	0.929066	0.822232	0.486993
480	0.534602	0.929066	0.83045	0.51508
481	0.489619	0.935409	0.823962	0.488987
482	0.461938	0.925029	0.809256	0.444306
483	0.541522	0.922145	0.82699	0.507965
484	0.532872	0.929066	0.830017	0.513616
485	0.510381	0.9406	0.833045	0.517289
486	0.49827	0.929066	0.821367	0.484
487	0.520761	0.935409	0.831747	0.515678
488	0.5	0.930796	0.823097	0.488854
489	0.510381	0.926182	0.822232	0.488933
490	0.544983	0.934833	0.83737	0.534934
491	0.50692	0.928489	0.823097	0.490358
492	0.49481	0.925606	0.817907	0.474361
493	0.512111	0.934256	0.82872	0.506038
494	0.487889	0.934833	0.823097	0.486333
495	0.541522	0.935986	0.83737	0.534301
496	0.522491	0.928489	0.82699	0.503698
497	0.531142	0.929642	0.830017	0.513254
498	0.50519	0.931373	0.824827	0.494451
499	0.520761	0.944637	0.838668	0.534359
500	0.551903	0.935409	0.839533	0.54183
501	0.487889	0.928489	0.818339	0.473862
502	0.50346	0.937716	0.829152	0.505542
503	0.480969	0.928489	0.816609	0.467808
504	0.548443	0.929066	0.83391	0.526733
505	0.510381	0.93887	0.831747	0.513777
506	0.491349	0.933679	0.823097	0.487038
507	0.522491	0.929642	0.827855	0.505908
508	0.512111	0.93714	0.830882	0.511769
509	0.465398	0.930796	0.814446	0.458597
510	0.486159	0.923299	0.814014	0.462434
511	0.512111	0.934256	0.82872	0.506038
512	0.519031	0.927912	0.825692	0.499644
513	0.529412	0.930219	0.830017	0.512895
514	0.50346	0.925029	0.819637	0.480774
515	0.510381	0.926182	0.822232	0.488933
516	0.50519	0.927912	0.822232	0.487761
517	0.527682	0.940023	0.836938	0.530737
518	0.487889	0.934833	0.823097	0.486333
519	0.474048	0.93714	0.821367	0.47892
520	0.50519	0.940023	0.831315	0.511695
521	0.524221	0.936563	0.833478	0.520893
522	0.525952	0.939446	0.836073	0.528119
523	0.472318	0.934256	0.818772	0.471582
524	0.544983	0.924452	0.829585	0.515158
525	0.519031	0.931373	0.828287	0.5063
526	0.508651	0.927336	0.822664	0.489639
527	0.50173	0.925606	0.819637	0.480369
528	0.539792	0.930796	0.833045	0.522768
529	0.517301	0.94233	0.836073	0.526688
530	0.489619	0.946943	0.832612	0.512808
531	0.50692	0.935409	0.828287	0.503886
532	0.508651	0.926182	0.821799	0.487443
533	0.50692	0.929642	0.823962	0.492581
534	0.531142	0.918685	0.821799	0.492801
535	0.525952	0.933103	0.831315	0.515546
536	0.522491	0.934833	0.831747	0.516006
537	0.50692	0.934833	0.827855	0.50274
538	0.551903	0.927912	0.83391	0.527452
539	0.50519	0.935986	0.828287	0.503553
540	0.541522	0.927912	0.831315	0.518731
541	0.519031	0.934833	0.830882	0.51307
542	0.532872	0.939446	0.837803	0.533932
543	0.512111	0.923875	0.820934	0.48607
544	0.49654	0.931373	0.822664	0.486989
545	0.49481	0.936563	0.826125	0.495788
546	0.519031	0.934256	0.83045	0.511934
547	0.536332	0.935409	0.83564	0.528817
548	0.508651	0.94579	0.836505	0.526559
549	0.489619	0.929066	0.819204	0.476488
550	0.517301	0.93887	0.833478	0.519652
551	0.50519	0.933103	0.826125	0.49784
552	0.510381	0.932526	0.82699	0.501159
553	0.491349	0.940023	0.827855	0.49983
554	0.50346	0.936563	0.828287	0.503224
555	0.508651	0.928489	0.823529	0.491847
556	0.50173	0.925029	0.819204	0.479276
557	0.520761	0.917532	0.818339	0.481807
558	0.527682	0.937716	0.835208	0.526109
559	0.513841	0.930219	0.826125	0.499634
560	0.519031	0.922145	0.821367	0.488792
561	0.512111	0.925606	0.822232	0.489329
562	0.517301	0.93887	0.833478	0.519652
563	0.534602	0.916378	0.820934	0.491581
564	0.546713	0.930219	0.834343	0.527477
565	0.524221	0.927336	0.826557	0.502976
566	0.525952	0.937716	0.834775	0.52465
567	0.531142	0.937716	0.836073	0.52902
568	0.50173	0.929066	0.822232	0.486993
569	0.512111	0.9406	0.833478	0.518758
570	0.519031	0.928489	0.826125	0.500746
571	0.510381	0.943483	0.835208	0.523215
572	0.487889	0.917532	0.810121	0.453225
573	0.513841	0.937716	0.831747	0.514397
574	0.50346	0.935986	0.827855	0.50207
575	0.50173	0.930219	0.823097	0.489226
576	0.532872	0.940023	0.838235	0.535091

## Sheet: window size 20
	SN	SP	ACC	MCC
4	0.596886	0.864475	0.797578	0.460831
5	0.584775	0.876009	0.803201	0.467725
6	0.602076	0.892157	0.819637	0.507457
7	0.607266	0.89504	0.823097	0.516423
8	0.600346	0.88985	0.817474	0.502331
9	0.583045	0.88639	0.810554	0.482311
10	0.615917	0.895617	0.825692	0.524538
11	0.605536	0.907151	0.831747	0.535025
12	0.596886	0.905421	0.828287	0.524929
13	0.612457	0.905998	0.832612	0.538793
14	0.589965	0.911765	0.831315	0.530027
15	0.610727	0.903691	0.83045	0.533499
16	0.586505	0.921569	0.837803	0.54452
17	0.603806	0.912341	0.835208	0.542481
18	0.607266	0.911188	0.835208	0.543343
19	0.607266	0.908881	0.833478	0.539393
20	0.595156	0.908881	0.83045	0.52937
21	0.605536	0.918108	0.839965	0.553996
22	0.603806	0.917532	0.8391	0.551556
23	0.607266	0.913495	0.836938	0.54733
24	0.583045	0.913495	0.830882	0.527286
25	0.598616	0.915225	0.836073	0.543222
26	0.614187	0.913495	0.838668	0.553013
27	0.610727	0.908881	0.834343	0.542247
28	0.581315	0.923299	0.837803	0.543373
29	0.598616	0.908881	0.831315	0.53224
30	0.574394	0.927336	0.8391	0.545094
31	0.608997	0.922145	0.843858	0.564031
32	0.583045	0.914648	0.831747	0.52931
33	0.602076	0.914648	0.836505	0.545065
34	0.607266	0.930796	0.849913	0.578474
35	0.577855	0.914072	0.830017	0.523972
36	0.581315	0.925029	0.8391	0.546544
37	0.615917	0.922722	0.846021	0.570708
38	0.584775	0.908881	0.827855	0.520732
39	0.586505	0.923299	0.8391	0.547661
40	0.598616	0.918108	0.838235	0.548309
41	0.581315	0.919262	0.834775	0.536067
42	0.574394	0.922722	0.83564	0.536584
43	0.560554	0.927912	0.836073	0.534679
44	0.588235	0.927336	0.842561	0.556504
45	0.598616	0.923875	0.842561	0.558668
46	0.598616	0.929642	0.846886	0.569287
47	0.569204	0.916955	0.830017	0.52185
48	0.608997	0.931373	0.850779	0.580954
49	0.591696	0.936563	0.850346	0.576779
50	0.593426	0.925029	0.842128	0.556516
51	0.569204	0.922722	0.834343	0.532267
52	0.595156	0.930219	0.846453	0.567542
53	0.574394	0.923299	0.836073	0.537638
54	0.584775	0.926759	0.841263	0.55259
55	0.591696	0.929066	0.844723	0.562558
56	0.588235	0.922145	0.838668	0.546992
57	0.593426	0.930796	0.846453	0.567211
58	0.551903	0.928489	0.834343	0.52854
59	0.574394	0.929642	0.84083	0.549414
60	0.553633	0.931949	0.83737	0.536574
61	0.564014	0.934256	0.841696	0.549634
62	0.570934	0.927336	0.838235	0.542228
63	0.591696	0.930219	0.845588	0.564715
64	0.572664	0.934256	0.843858	0.55677
65	0.558824	0.932526	0.8391	0.542001
66	0.574394	0.928489	0.839965	0.547248
67	0.583045	0.923875	0.838668	0.545857
68	0.584775	0.930796	0.844291	0.560131
69	0.567474	0.925029	0.83564	0.535069
70	0.581315	0.937716	0.848616	0.570561
71	0.579585	0.935409	0.846453	0.564674
72	0.569204	0.931373	0.84083	0.5484
73	0.586505	0.935986	0.848616	0.571441
74	0.576125	0.931373	0.842561	0.55411
75	0.581315	0.923875	0.838235	0.544428
76	0.569204	0.923299	0.834775	0.533323
77	0.570934	0.923299	0.835208	0.534763
78	0.558824	0.931949	0.838668	0.540895
79	0.588235	0.930796	0.845156	0.562966
80	0.562284	0.937716	0.843858	0.554947
81	0.589965	0.933103	0.847318	0.568744
82	0.574394	0.932526	0.842993	0.554879
83	0.579585	0.935409	0.846453	0.564674
84	0.572664	0.933679	0.843426	0.555662
85	0.570934	0.940023	0.847751	0.566605
86	0.576125	0.926759	0.8391	0.545452
87	0.570934	0.930796	0.84083	0.548735
88	0.564014	0.93887	0.845156	0.558644
89	0.581315	0.935409	0.846886	0.56609
90	0.588235	0.9406	0.852509	0.581838
91	0.572664	0.928489	0.839533	0.545818
92	0.577855	0.924452	0.837803	0.542622
93	0.541522	0.934256	0.836073	0.530913
94	0.577855	0.935986	0.846453	0.564371
95	0.576125	0.935986	0.846021	0.562953
96	0.589965	0.929642	0.844723	0.562219
97	0.593426	0.93887	0.852509	0.582655
98	0.548443	0.927336	0.832612	0.523464
99	0.570934	0.929642	0.839965	0.546554
100	0.569204	0.927336	0.837803	0.540793
101	0.555363	0.934256	0.839533	0.542463
102	0.574394	0.931949	0.842561	0.553781
103	0.544983	0.934256	0.836938	0.53381
104	0.570934	0.931373	0.841263	0.549829
105	0.576125	0.935986	0.846021	0.562953
106	0.550173	0.94233	0.844291	0.55414
107	0.577855	0.936563	0.846886	0.565489
108	0.558824	0.925029	0.833478	0.527852
109	0.569204	0.932526	0.841696	0.550599
110	0.565744	0.927336	0.836938	0.537919
111	0.565744	0.931949	0.840398	0.546636
112	0.579585	0.931373	0.843426	0.556958
113	0.569204	0.928489	0.838668	0.542952
114	0.560554	0.933679	0.840398	0.545656
115	0.581315	0.928489	0.841696	0.552958
116	0.565744	0.93887	0.845588	0.560067
117	0.558824	0.929642	0.836938	0.536501
118	0.560554	0.935409	0.841696	0.549007
119	0.543253	0.930219	0.833478	0.524573
120	0.560554	0.922145	0.831747	0.523987
121	0.560554	0.941753	0.846453	0.561535
122	0.551903	0.930219	0.83564	0.531822
123	0.562284	0.934256	0.841263	0.548203
124	0.557093	0.931949	0.838235	0.539456
125	0.551903	0.93714	0.84083	0.545221
126	0.539792	0.934256	0.83564	0.529463
127	0.560554	0.942907	0.847318	0.563855
128	0.564014	0.933103	0.84083	0.547412
129	0.570934	0.930796	0.84083	0.548735
130	0.553633	0.923299	0.830882	0.520303
131	0.589965	0.930796	0.845588	0.564382
132	0.589965	0.928489	0.843858	0.560066
133	0.555363	0.933679	0.8391	0.541347
134	0.567474	0.929066	0.838668	0.542602
135	0.576125	0.939446	0.848616	0.569712
136	0.553633	0.931949	0.83737	0.536574
137	0.591696	0.917532	0.836073	0.541577
138	0.570934	0.934833	0.843858	0.556458
139	0.548443	0.934256	0.837803	0.5367
140	0.553633	0.930796	0.836505	0.534367
141	0.564014	0.930219	0.838668	0.54191
142	0.560554	0.931373	0.838668	0.54123
143	0.570934	0.929642	0.839965	0.546554
144	0.553633	0.930796	0.836505	0.534367
145	0.551903	0.933679	0.838235	0.538467
146	0.569204	0.9406	0.847751	0.566332
147	0.560554	0.931373	0.838668	0.54123
148	0.560554	0.935986	0.842128	0.550131
149	0.572664	0.939446	0.847751	0.566882
150	0.558824	0.929642	0.836938	0.536501
151	0.538062	0.929066	0.831315	0.518002
152	0.553633	0.932526	0.837803	0.537682
153	0.572664	0.929642	0.840398	0.547985
154	0.564014	0.935409	0.842561	0.551868
155	0.546713	0.943483	0.844291	0.553618
156	0.570934	0.930796	0.84083	0.548735
157	0.551903	0.934256	0.838668	0.539585
158	0.564014	0.938293	0.844723	0.557507
159	0.550173	0.939446	0.842128	0.548354
160	0.557093	0.926182	0.83391	0.528551
161	0.567474	0.934833	0.842993	0.553607
162	0.531142	0.928489	0.829152	0.511051
163	0.574394	0.935986	0.845588	0.561534
164	0.555363	0.931373	0.83737	0.536911
165	0.544983	0.933103	0.836073	0.53157
166	0.543253	0.935986	0.837803	0.535747
167	0.538062	0.94406	0.842561	0.547624
168	0.548443	0.933103	0.836938	0.534464
169	0.570934	0.926182	0.83737	0.540081
170	0.579585	0.933679	0.845156	0.561349
171	0.579585	0.935409	0.846453	0.564674
172	0.564014	0.942907	0.848183	0.566693
173	0.576125	0.939446	0.848616	0.569712
174	0.555363	0.936563	0.841263	0.54696
175	0.551903	0.931373	0.836505	0.534025
176	0.550173	0.932526	0.836938	0.534796
177	0.551903	0.93887	0.842128	0.548641
178	0.564014	0.93714	0.843858	0.555242
179	0.532872	0.925029	0.82699	0.505985
180	0.539792	0.936563	0.83737	0.533989
181	0.555363	0.938293	0.842561	0.550365
182	0.534602	0.926182	0.828287	0.509618
183	0.560554	0.941176	0.846021	0.56038
184	0.525952	0.938293	0.835208	0.525803
185	0.557093	0.929066	0.836073	0.533967
186	0.531142	0.939446	0.83737	0.532481
187	0.546713	0.926759	0.831747	0.520926
188	0.543253	0.922145	0.827422	0.509429
189	0.577855	0.936563	0.846886	0.565489
190	0.562284	0.930219	0.838235	0.540473
191	0.548443	0.940023	0.842128	0.54807
192	0.538062	0.925606	0.82872	0.511465
193	0.522491	0.926182	0.82526	0.499315
194	0.555363	0.933103	0.838668	0.540233
195	0.532872	0.925606	0.827422	0.507067
196	0.524221	0.920415	0.821367	0.490047
197	0.536332	0.934833	0.835208	0.527686
198	0.525952	0.925029	0.82526	0.500096
199	0.574394	0.931949	0.842561	0.553781
200	0.520761	0.929066	0.82699	0.503327
201	0.529412	0.934833	0.833478	0.521859
202	0.553633	0.929066	0.835208	0.531078
203	0.574394	0.923299	0.836073	0.537638
204	0.558824	0.939446	0.844291	0.555509
205	0.548443	0.930219	0.834775	0.528927
206	0.536332	0.923299	0.826557	0.505698
207	0.543253	0.935986	0.837803	0.535747
208	0.551903	0.920992	0.82872	0.514614
209	0.570934	0.941753	0.849048	0.570044
210	0.534602	0.926182	0.828287	0.509618
211	0.534602	0.934833	0.834775	0.526231
212	0.550173	0.939446	0.842128	0.548354
213	0.531142	0.931949	0.831747	0.517696
214	0.544983	0.933679	0.836505	0.532689
215	0.544983	0.940023	0.841263	0.545196
216	0.543253	0.945213	0.844723	0.554296
217	0.546713	0.93714	0.839533	0.540905
218	0.546713	0.930796	0.834775	0.528579
219	0.546713	0.933679	0.836938	0.534135
220	0.550173	0.929642	0.834775	0.529278
221	0.543253	0.929642	0.833045	0.523472
222	0.546713	0.916378	0.823962	0.501882
223	0.527682	0.93887	0.836073	0.528416
224	0.536332	0.930219	0.831747	0.518746
225	0.541522	0.930796	0.833478	0.524223
226	0.551903	0.937716	0.841263	0.546358
227	0.531142	0.930796	0.830882	0.515469
228	0.555363	0.927912	0.834775	0.530347
229	0.579585	0.934833	0.846021	0.563563
230	0.532872	0.934256	0.83391	0.523645
231	0.564014	0.935986	0.842993	0.55299
232	0.560554	0.930796	0.838235	0.540131
233	0.544983	0.943483	0.843858	0.552186
234	0.550173	0.936563	0.839965	0.54265
235	0.548443	0.9406	0.842561	0.549225
236	0.513841	0.938293	0.83218	0.515556
237	0.525952	0.930796	0.829585	0.51107
238	0.532872	0.931373	0.831747	0.518043
239	0.544983	0.927912	0.83218	0.521644
240	0.543253	0.926182	0.83045	0.51693
241	0.527682	0.920415	0.822232	0.493008
242	0.555363	0.935986	0.84083	0.545831
243	0.527682	0.933679	0.83218	0.518136
244	0.553633	0.936563	0.84083	0.545525
245	0.555363	0.928489	0.835208	0.531434
246	0.544983	0.934256	0.836938	0.53381
247	0.538062	0.940023	0.839533	0.539431
248	0.534602	0.9406	0.8391	0.537701
249	0.536332	0.933103	0.83391	0.52431
250	0.50692	0.940023	0.831747	0.51317
251	0.519031	0.934833	0.830882	0.51307
252	0.525952	0.940023	0.836505	0.529282
253	0.546713	0.930219	0.834343	0.527477
254	0.538062	0.933679	0.834775	0.526886
255	0.548443	0.94233	0.843858	0.552709
256	0.534602	0.930219	0.831315	0.517286
257	0.538062	0.94233	0.841263	0.544092
258	0.543253	0.931373	0.834343	0.526783
259	0.513841	0.933103	0.828287	0.505247
260	0.541522	0.930796	0.833478	0.524223
261	0.543253	0.931373	0.834343	0.526783
262	0.560554	0.929642	0.83737	0.537941
263	0.539792	0.933679	0.835208	0.528339
264	0.555363	0.932526	0.838235	0.539123
265	0.524221	0.925029	0.824827	0.49862
266	0.543253	0.939446	0.840398	0.542603
267	0.560554	0.933103	0.839965	0.544545
268	0.527682	0.938293	0.83564	0.527261
269	0.538062	0.923299	0.82699	0.507165
270	0.548443	0.929066	0.83391	0.526733
271	0.532872	0.935409	0.834775	0.525909
272	0.550173	0.934833	0.838668	0.539265
273	0.515571	0.934256	0.829585	0.508989
274	0.529412	0.93887	0.836505	0.529871
275	0.519031	0.935409	0.831315	0.51421
276	0.543253	0.933679	0.836073	0.53124
277	0.520761	0.940023	0.835208	0.524908
278	0.527682	0.933103	0.831747	0.51701
279	0.541522	0.928489	0.831747	0.519823
280	0.508651	0.931373	0.825692	0.497424
281	0.555363	0.929066	0.83564	0.532523
282	0.543253	0.938293	0.839533	0.540305
283	0.544983	0.940023	0.841263	0.545196
284	0.532872	0.930796	0.831315	0.516932
285	0.524221	0.940023	0.836073	0.527826
286	0.543253	0.93714	0.838668	0.53802
287	0.539792	0.933679	0.835208	0.528339
288	0.543253	0.923299	0.828287	0.511558
289	0.519031	0.935986	0.831747	0.515353
290	0.543253	0.931949	0.834775	0.527893
291	0.522491	0.930796	0.82872	0.50813
292	0.520761	0.942907	0.83737	0.530788
293	0.541522	0.93714	0.838235	0.536575
294	0.555363	0.939446	0.843426	0.552651
295	0.553633	0.9406	0.843858	0.553521
296	0.538062	0.941176	0.840398	0.541755
297	0.546713	0.932526	0.836073	0.531904
298	0.522491	0.927912	0.826557	0.502598
299	0.541522	0.94233	0.842128	0.54697
300	0.548443	0.928489	0.833478	0.52564
301	0.538062	0.932526	0.83391	0.524647
302	0.519031	0.931949	0.82872	0.50742
303	0.536332	0.941176	0.839965	0.540312
304	0.522491	0.925029	0.824394	0.497142
305	0.529412	0.933103	0.83218	0.518474
306	0.519031	0.936563	0.83218	0.516499
307	0.529412	0.936563	0.834775	0.525273
308	0.517301	0.935986	0.831315	0.513884
309	0.541522	0.93714	0.838235	0.536575
310	0.532872	0.934256	0.83391	0.523645
311	0.538062	0.94233	0.841263	0.544092
312	0.550173	0.933103	0.83737	0.535909
313	0.524221	0.934833	0.83218	0.517472
314	0.557093	0.933679	0.839533	0.542785
315	0.536332	0.931949	0.833045	0.522075
316	0.525952	0.934256	0.83218	0.517802
317	0.529412	0.934833	0.833478	0.521859
318	0.520761	0.930796	0.828287	0.506657
319	0.524221	0.933679	0.831315	0.515207
320	0.541522	0.93714	0.838235	0.536575
321	0.546713	0.932526	0.836073	0.531904
322	0.532872	0.921569	0.824394	0.499558
323	0.539792	0.923875	0.827855	0.509701
324	0.527682	0.935986	0.83391	0.522672
325	0.50519	0.936563	0.82872	0.504706
326	0.538062	0.934833	0.83564	0.529138
327	0.538062	0.933679	0.834775	0.526886
328	0.524221	0.935409	0.832612	0.518609
329	0.520761	0.93714	0.833045	0.519114
330	0.517301	0.932526	0.82872	0.50707
331	0.525952	0.926182	0.826125	0.502267
332	0.527682	0.935986	0.83391	0.522672
333	0.557093	0.945213	0.848183	0.565698
334	0.541522	0.929066	0.83218	0.520919
335	0.543253	0.932526	0.835208	0.529006
336	0.520761	0.937716	0.833478	0.520266
337	0.524221	0.928489	0.827422	0.505172
338	0.546713	0.934256	0.83737	0.535256
339	0.531142	0.928489	0.829152	0.511051
340	0.524221	0.931949	0.830017	0.511834
341	0.525952	0.93887	0.83564	0.526959
342	0.510381	0.935409	0.829152	0.506844
343	0.527682	0.932526	0.831315	0.515888
344	0.515571	0.930219	0.826557	0.501114
345	0.529412	0.942907	0.839533	0.538047
346	0.525952	0.929066	0.828287	0.507746
347	0.525952	0.941753	0.837803	0.532792
348	0.532872	0.944637	0.841696	0.54449
349	0.519031	0.9406	0.835208	0.524617
350	0.532872	0.940023	0.838235	0.535091
351	0.532872	0.93714	0.836073	0.529327
352	0.532872	0.930219	0.830882	0.515823
353	0.510381	0.920992	0.818339	0.479204
354	0.546713	0.937716	0.839965	0.542044
355	0.539792	0.935409	0.836505	0.53172
356	0.508651	0.926182	0.821799	0.487443
357	0.538062	0.942907	0.841696	0.545266
358	0.512111	0.938293	0.831747	0.514085
359	0.510381	0.941176	0.833478	0.518467
360	0.517301	0.925606	0.823529	0.493785
361	0.510381	0.940023	0.832612	0.516115
362	0.539792	0.928489	0.831315	0.518365
363	0.527682	0.933679	0.83218	0.518136
364	0.50346	0.941176	0.831747	0.512578
365	0.529412	0.941753	0.838668	0.535694
366	0.49827	0.939446	0.829152	0.5046
367	0.512111	0.930796	0.826125	0.499269
368	0.520761	0.93887	0.834343	0.52258
369	0.534602	0.931949	0.832612	0.520617
370	0.544983	0.93714	0.8391	0.539463
371	0.519031	0.927336	0.82526	0.498545
372	0.532872	0.939446	0.837803	0.533932
373	0.553633	0.937716	0.841696	0.547793
374	0.510381	0.930219	0.82526	0.496669
375	0.546713	0.927912	0.832612	0.523098
376	0.50519	0.928489	0.822664	0.488868
377	0.50346	0.93887	0.830017	0.507873
378	0.486159	0.932526	0.820934	0.480246
379	0.527682	0.938293	0.83564	0.527261
380	0.50173	0.933103	0.82526	0.494864
381	0.532872	0.926759	0.828287	0.509238
382	0.50346	0.93714	0.82872	0.504381
383	0.512111	0.935986	0.830017	0.509467
384	0.520761	0.914072	0.815744	0.47557
385	0.50692	0.925029	0.820502	0.483766
386	0.513841	0.93887	0.832612	0.516718
387	0.512111	0.920415	0.818339	0.479632
388	0.524221	0.934833	0.83218	0.517472
389	0.515571	0.934833	0.830017	0.510127
390	0.515571	0.935986	0.830882	0.512413
391	0.527682	0.926759	0.82699	0.50483
392	0.525952	0.928489	0.827855	0.506644
393	0.512111	0.943483	0.83564	0.524679
394	0.525952	0.931373	0.830017	0.512184
395	0.527682	0.931949	0.830882	0.514768
396	0.512111	0.933103	0.827855	0.503769
397	0.50519	0.931373	0.824827	0.494451
398	0.517301	0.922722	0.821367	0.488379
399	0.50346	0.94233	0.832612	0.514952
400	0.50692	0.927336	0.822232	0.488149
401	0.482699	0.944637	0.829152	0.501969
402	0.529412	0.937716	0.83564	0.527565
403	0.520761	0.927912	0.826125	0.501122
404	0.50346	0.930796	0.823962	0.491838
405	0.508651	0.941753	0.833478	0.51818
406	0.539792	0.931373	0.833478	0.523876
407	0.522491	0.933679	0.830882	0.51374
408	0.524221	0.948674	0.842561	0.545707
409	0.525952	0.938293	0.835208	0.525803
410	0.50346	0.930219	0.823529	0.490718
411	0.491349	0.935409	0.824394	0.490485
412	0.510381	0.926182	0.822232	0.488933
413	0.512111	0.929066	0.824827	0.495928
414	0.49481	0.936563	0.826125	0.495788
415	0.524221	0.935409	0.832612	0.518609
416	0.544983	0.93714	0.8391	0.539463
417	0.50346	0.933679	0.826125	0.49749
418	0.522491	0.930219	0.828287	0.507017
419	0.546713	0.932526	0.836073	0.531904
420	0.525952	0.927336	0.82699	0.50445
421	0.49827	0.922145	0.816176	0.470848
422	0.5	0.939446	0.829585	0.506083
423	0.50173	0.945213	0.834343	0.519481
424	0.49827	0.931949	0.823529	0.489614
425	0.534602	0.930219	0.831315	0.517286
426	0.524221	0.918685	0.820069	0.486879
427	0.50173	0.936563	0.827855	0.50174
428	0.50173	0.9406	0.830882	0.509919
429	0.531142	0.936563	0.835208	0.526729
430	0.510381	0.929066	0.824394	0.494443
431	0.512111	0.928489	0.824394	0.49482
432	0.529412	0.925606	0.826557	0.504127
433	0.522491	0.933679	0.830882	0.51374
434	0.49308	0.938293	0.82699	0.497791
435	0.489619	0.935409	0.823962	0.488987
436	0.512111	0.936563	0.83045	0.510616
437	0.49308	0.931373	0.821799	0.483991
438	0.519031	0.928489	0.826125	0.500746
439	0.50173	0.937716	0.82872	0.50406
440	0.510381	0.930796	0.825692	0.497786
441	0.510381	0.931373	0.826125	0.498907
442	0.50173	0.932526	0.824827	0.49373
443	0.539792	0.929066	0.831747	0.519461
444	0.508651	0.932526	0.826557	0.499676
445	0.515571	0.926759	0.823962	0.494486
446	0.525952	0.928489	0.827855	0.506644
447	0.517301	0.935409	0.830882	0.51274
448	0.532872	0.941176	0.8391	0.53742
449	0.49654	0.933103	0.823962	0.490388
450	0.536332	0.929642	0.831315	0.517643
451	0.525952	0.932526	0.830882	0.514422
452	0.510381	0.933103	0.827422	0.502289
453	0.536332	0.933679	0.834343	0.525432
454	0.519031	0.938293	0.833478	0.519958
455	0.50519	0.928489	0.822664	0.488868
456	0.508651	0.936563	0.829585	0.507665
457	0.5	0.93887	0.829152	0.504911
458	0.50692	0.930219	0.824394	0.493697
459	0.544983	0.946943	0.846453	0.559299
460	0.513841	0.932526	0.827855	0.504118
461	0.517301	0.927912	0.82526	0.498164
462	0.5	0.929642	0.822232	0.486613
463	0.50173	0.928489	0.821799	0.485881
464	0.517301	0.933679	0.829585	0.509328
465	0.520761	0.935986	0.83218	0.51682
466	0.475779	0.93714	0.821799	0.480433
467	0.508651	0.935986	0.829152	0.506513
468	0.515571	0.936563	0.831315	0.513561
469	0.486159	0.933679	0.821799	0.482531
470	0.508651	0.930219	0.824827	0.495184
471	0.508651	0.931949	0.826125	0.498548
472	0.489619	0.935409	0.823962	0.488987
473	0.534602	0.931949	0.832612	0.520617
474	0.541522	0.931373	0.83391	0.52533
475	0.527682	0.930219	0.829585	0.511428
476	0.525952	0.940023	0.836505	0.529282
477	0.5	0.931949	0.823962	0.491107
478	0.508651	0.939446	0.831747	0.513472
479	0.50173	0.942907	0.832612	0.514671
480	0.487889	0.934833	0.823097	0.486333
481	0.513841	0.935409	0.830017	0.509795
482	0.50519	0.936563	0.82872	0.504706
483	0.515571	0.925606	0.823097	0.492302
484	0.527682	0.925606	0.826125	0.502654
485	0.513841	0.930219	0.826125	0.499634
486	0.49481	0.935986	0.825692	0.49463
487	0.515571	0.935409	0.83045	0.511268
488	0.517301	0.923875	0.822232	0.490532
489	0.477509	0.931373	0.817907	0.470409
490	0.508651	0.928489	0.823529	0.491847
491	0.519031	0.929642	0.82699	0.502958
492	0.524221	0.932526	0.83045	0.512955
493	0.519031	0.930219	0.827422	0.504069
494	0.519031	0.923299	0.822232	0.490939
495	0.508651	0.927336	0.822664	0.489639
496	0.50692	0.928489	0.823097	0.490358
497	0.49481	0.930796	0.821799	0.484363
498	0.50346	0.921569	0.817042	0.474283
499	0.50519	0.923875	0.819204	0.480096
500	0.520761	0.939446	0.834775	0.523742
501	0.50519	0.927336	0.821799	0.486656
502	0.520761	0.934256	0.830882	0.513403
503	0.515571	0.927336	0.824394	0.495583
504	0.49827	0.94406	0.832612	0.514119
505	0.517301	0.937716	0.832612	0.517335
506	0.522491	0.932526	0.830017	0.511486
507	0.513841	0.934833	0.829585	0.508653
508	0.529412	0.916955	0.820069	0.488185
509	0.536332	0.920415	0.824394	0.500383
510	0.510381	0.939446	0.83218	0.514944
511	0.479239	0.930796	0.817907	0.470792
512	0.50519	0.934256	0.82699	0.500115
513	0.5	0.930219	0.822664	0.487732
514	0.49827	0.927912	0.820502	0.481777
515	0.534602	0.927912	0.829585	0.512886
516	0.512111	0.93714	0.830882	0.511769
517	0.522491	0.933679	0.830882	0.51374
518	0.510381	0.929066	0.824394	0.494443
519	0.49308	0.936563	0.825692	0.494295
520	0.486159	0.941176	0.827422	0.497728
521	0.527682	0.948097	0.842993	0.547373
522	0.50692	0.941753	0.833045	0.51671
523	0.50173	0.93714	0.828287	0.502898
524	0.5	0.931949	0.823962	0.491107
525	0.515571	0.938293	0.832612	0.517025
526	0.480969	0.934833	0.821367	0.480311
527	0.522491	0.931949	0.829585	0.510364
528	0.479239	0.925606	0.814014	0.460736
529	0.517301	0.924452	0.822664	0.491614
530	0.538062	0.934256	0.835208	0.528011
531	0.49827	0.922722	0.816609	0.471927
532	0.49654	0.937716	0.827422	0.499603
533	0.49827	0.935986	0.826557	0.497612
534	0.520761	0.933103	0.830017	0.511142
535	0.487889	0.931949	0.820934	0.480614
536	0.527682	0.929066	0.82872	0.509216
537	0.519031	0.931949	0.82872	0.50742
538	0.50346	0.93714	0.82872	0.504381
539	0.49308	0.93714	0.826125	0.495457
540	0.531142	0.920992	0.823529	0.497022
541	0.527682	0.931949	0.830882	0.514768
542	0.517301	0.927912	0.82526	0.498164
543	0.49654	0.940023	0.829152	0.504293
544	0.517301	0.935986	0.831315	0.513884
545	0.508651	0.933679	0.827422	0.501942
546	0.520761	0.941176	0.836073	0.52725
547	0.50346	0.928489	0.822232	0.487375
548	0.508651	0.933679	0.827422	0.501942
549	0.50519	0.94579	0.83564	0.52363
550	0.49654	0.94406	0.83218	0.512641
551	0.472318	0.927912	0.814014	0.459078
552	0.49308	0.926759	0.818339	0.475057
553	0.512111	0.935986	0.830017	0.509467
554	0.529412	0.937716	0.83564	0.527565
555	0.482699	0.930796	0.818772	0.473821
556	0.515571	0.924452	0.822232	0.490129
557	0.50346	0.94925	0.837803	0.529509
558	0.50173	0.93887	0.829585	0.506393
559	0.5	0.919839	0.814879	0.468067
560	0.50692	0.940023	0.831747	0.51317
561	0.470588	0.934833	0.818772	0.47122
562	0.50346	0.931373	0.824394	0.492962
563	0.487889	0.934833	0.823097	0.486333
564	0.512111	0.934256	0.82872	0.506038
565	0.49827	0.94406	0.832612	0.514119
566	0.50692	0.929066	0.823529	0.491468
567	0.513841	0.930219	0.826125	0.499634
568	0.524221	0.932526	0.83045	0.512955
569	0.508651	0.927336	0.822664	0.489639
570	0.49481	0.934833	0.824827	0.492325
571	0.477509	0.934256	0.820069	0.476133
572	0.5	0.933103	0.824827	0.493374
573	0.50692	0.93714	0.829585	0.507341
574	0.512111	0.923299	0.820502	0.48499
575	0.517301	0.930796	0.827422	0.503707
576	0.520761	0.933103	0.830017	0.511142
577	0.513841	0.924452	0.821799	0.488642
578	0.534602	0.928489	0.830017	0.513982
579	0.50346	0.937716	0.829152	0.505542
580	0.49308	0.935986	0.82526	0.493136
581	0.532872	0.925029	0.82699	0.505985
582	0.49827	0.933679	0.824827	0.493021
583	0.49481	0.938293	0.827422	0.499282
584	0.487889	0.933103	0.821799	0.482892
585	0.515571	0.927912	0.824827	0.496683
586	0.49308	0.935986	0.82526	0.493136
587	0.49827	0.925606	0.818772	0.477369
588	0.510381	0.922145	0.819204	0.481345
589	0.49654	0.926182	0.818772	0.476964
590	0.487889	0.941176	0.827855	0.499221
591	0.534602	0.927336	0.829152	0.511794
592	0.510381	0.934256	0.828287	0.50456
593	0.50173	0.940023	0.83045	0.50874
594	0.474048	0.930796	0.816609	0.466234
595	0.50173	0.933679	0.825692	0.496002
596	0.512111	0.924452	0.821367	0.487153
597	0.524221	0.920992	0.821799	0.491108
598	0.50692	0.931373	0.82526	0.495938
599	0.512111	0.925606	0.822232	0.489329
600	0.480969	0.927912	0.816176	0.466692
601	0.444637	0.929642	0.808391	0.437773
602	0.510381	0.931949	0.826557	0.500031
603	0.491349	0.933679	0.823097	0.487038
604	0.538062	0.918685	0.823529	0.498699
605	0.491349	0.942907	0.830017	0.505788
606	0.5	0.930796	0.823097	0.488854
607	0.460208	0.928489	0.811419	0.449459
608	0.50346	0.924452	0.819204	0.479685
609	0.527682	0.922722	0.823962	0.497267
610	0.519031	0.930219	0.827422	0.504069
611	0.50692	0.940023	0.831747	0.51317
612	0.508651	0.933103	0.82699	0.500808
613	0.522491	0.934256	0.831315	0.514871
614	0.524221	0.931949	0.830017	0.511834
615	0.510381	0.927912	0.823529	0.49223
616	0.519031	0.924452	0.823097	0.493097
617	0.519031	0.915225	0.816176	0.476147
618	0.508651	0.922145	0.818772	0.479851
619	0.525952	0.937716	0.834775	0.52465
620	0.5	0.935409	0.826557	0.497948
621	0.491349	0.935409	0.824394	0.490485
622	0.5	0.921569	0.816176	0.471277
623	0.50346	0.914072	0.811419	0.460573
624	0.520761	0.927336	0.825692	0.500024
625	0.50692	0.929066	0.823529	0.491468
626	0.510381	0.933103	0.827422	0.502289
627	0.480969	0.935409	0.821799	0.481468
628	0.50519	0.935986	0.828287	0.503553
629	0.524221	0.928489	0.827422	0.505172
630	0.512111	0.927336	0.823529	0.492615
631	0.50519	0.940023	0.831315	0.511695
632	0.50519	0.938293	0.830017	0.508185
633	0.50173	0.930796	0.823529	0.490347
634	0.520761	0.934256	0.830882	0.513403
635	0.519031	0.930796	0.827855	0.505183
636	0.487889	0.925606	0.816176	0.468324
637	0.539792	0.918685	0.823962	0.50017
638	0.513841	0.933679	0.82872	0.506379
639	0.529412	0.934833	0.833478	0.521859
640	0.50173	0.927912	0.821367	0.484772

## Sheet: window size 22
feature number	SN	SP	ACC	MCC
4	0.583045	0.872549	0.800173	0.461036
5	0.600346	0.88466	0.813581	0.494162
6	0.589965	0.895617	0.819204	0.502909
7	0.607266	0.886967	0.817042	0.503563
8	0.598616	0.89331	0.819637	0.506418
9	0.584775	0.901961	0.822664	0.509016
10	0.574394	0.898501	0.817474	0.494542
11	0.577855	0.908881	0.826125	0.514948
12	0.593426	0.904844	0.82699	0.521078
13	0.595156	0.910035	0.831315	0.531348
14	0.605536	0.912918	0.836073	0.544905
15	0.583045	0.908304	0.82699	0.518299
16	0.607266	0.905421	0.830882	0.533536
17	0.614187	0.912918	0.838235	0.552016
18	0.628028	0.922145	0.848616	0.579501
19	0.608997	0.920992	0.842993	0.561962
20	0.591696	0.915802	0.834775	0.538517
21	0.619377	0.912918	0.839533	0.556268
22	0.626298	0.917532	0.844723	0.569936
23	0.622837	0.926182	0.850346	0.582578
24	0.596886	0.920415	0.839533	0.551
25	0.607266	0.919839	0.841696	0.558487
26	0.624567	0.922145	0.847751	0.576699
27	0.608997	0.923875	0.845156	0.567153
28	0.603806	0.920992	0.841696	0.557715
29	0.603806	0.926182	0.845588	0.567124
30	0.603806	0.926182	0.845588	0.567124
31	0.602076	0.918685	0.839533	0.552178
32	0.593426	0.915225	0.834775	0.538934
33	0.607266	0.928489	0.848183	0.574187
34	0.596886	0.926182	0.843858	0.561468
35	0.564014	0.922145	0.832612	0.526882
36	0.600346	0.915802	0.836938	0.545661
37	0.612457	0.925606	0.847318	0.573113
38	0.589965	0.924452	0.84083	0.552617
39	0.588235	0.925029	0.84083	0.55225
40	0.588235	0.922145	0.838668	0.546992
41	0.605536	0.930796	0.849481	0.57707
42	0.598616	0.933103	0.849481	0.575789
43	0.591696	0.929066	0.844723	0.562558
44	0.569204	0.925029	0.836073	0.536508
45	0.598616	0.930219	0.847318	0.570364
46	0.614187	0.928489	0.849913	0.579802
47	0.602076	0.925029	0.844291	0.563601
48	0.589965	0.920415	0.837803	0.545298
49	0.614187	0.918108	0.842128	0.56108
50	0.598616	0.933679	0.849913	0.576883
51	0.589965	0.926182	0.842128	0.555793
52	0.591696	0.925606	0.842128	0.556153
53	0.593426	0.931949	0.847318	0.569382
54	0.579585	0.922722	0.836938	0.540889
55	0.565744	0.93887	0.845588	0.560067
56	0.583045	0.929642	0.842993	0.556541
57	0.607266	0.935409	0.853374	0.587178
58	0.595156	0.936563	0.851211	0.579588
59	0.588235	0.934833	0.848183	0.570634
60	0.565744	0.941176	0.847318	0.564644
61	0.576125	0.929066	0.84083	0.549759
62	0.589965	0.935986	0.849481	0.57426
63	0.584775	0.928489	0.842561	0.555805
64	0.574394	0.933103	0.843426	0.555981
65	0.610727	0.936563	0.855104	0.59217
66	0.577855	0.928489	0.84083	0.550106
67	0.577855	0.93714	0.847318	0.56661
68	0.558824	0.93714	0.842561	0.550956
69	0.607266	0.929066	0.848616	0.575255
70	0.588235	0.933679	0.847318	0.568429
71	0.588235	0.93887	0.851211	0.578445
72	0.600346	0.935409	0.851644	0.581582
73	0.569204	0.941753	0.848616	0.568629
74	0.589965	0.93714	0.850346	0.576487
75	0.574394	0.922145	0.835208	0.535533
76	0.567474	0.929066	0.838668	0.542602
77	0.572664	0.923875	0.836073	0.537259
78	0.555363	0.933103	0.838668	0.540233
79	0.570934	0.938293	0.846453	0.563195
80	0.607266	0.934833	0.852941	0.58608
81	0.579585	0.930796	0.842993	0.555867
82	0.558824	0.926182	0.834343	0.529998
83	0.574394	0.940023	0.848616	0.569436
84	0.564014	0.935409	0.842561	0.551868
85	0.589965	0.935986	0.849481	0.57426
86	0.596886	0.935986	0.851211	0.579882
87	0.553633	0.941176	0.844291	0.554676
88	0.593426	0.927912	0.844291	0.561829
89	0.596886	0.936563	0.851644	0.580991
90	0.572664	0.934256	0.843858	0.55677
91	0.595156	0.933103	0.848616	0.572975
92	0.557093	0.941176	0.845156	0.557531
93	0.569204	0.931949	0.841263	0.549498
94	0.557093	0.934833	0.840398	0.545019
95	0.577855	0.933679	0.844723	0.55993
96	0.569204	0.931949	0.841263	0.549498
97	0.570934	0.941753	0.849048	0.570044
98	0.576125	0.938293	0.847751	0.567447
99	0.567474	0.944637	0.850346	0.573018
100	0.581315	0.94752	0.855969	0.590118
101	0.560554	0.938293	0.843858	0.554654
102	0.586505	0.939446	0.851211	0.578168
103	0.577855	0.927912	0.840398	0.549029
104	0.570934	0.934833	0.843858	0.556458
105	0.565744	0.934833	0.842561	0.552179
106	0.589965	0.932526	0.846886	0.567649
107	0.574394	0.937716	0.846886	0.564902
108	0.567474	0.937716	0.845156	0.559221
109	0.577855	0.940023	0.849481	0.572261
110	0.546713	0.931949	0.83564	0.530793
111	0.541522	0.933103	0.835208	0.528671
112	0.579585	0.941176	0.850779	0.575951
113	0.572664	0.93887	0.847318	0.565746
114	0.577855	0.941753	0.850779	0.575688
115	0.600346	0.935986	0.852076	0.582686
116	0.577855	0.940023	0.849481	0.572261
117	0.558824	0.931373	0.838235	0.539792
118	0.562284	0.94752	0.851211	0.57468
119	0.557093	0.933103	0.8391	0.541672
120	0.539792	0.943483	0.842561	0.547881
121	0.574394	0.930219	0.841263	0.550502
122	0.548443	0.931373	0.83564	0.531133
123	0.562284	0.935409	0.842128	0.550439
124	0.569204	0.930219	0.839965	0.546212
125	0.553633	0.934833	0.839533	0.542145
126	0.577855	0.943483	0.852076	0.579145
127	0.548443	0.933103	0.836938	0.534464
128	0.572664	0.934256	0.843858	0.55677
129	0.569204	0.931373	0.84083	0.5484
130	0.603806	0.929642	0.848183	0.573514
131	0.591696	0.935986	0.849913	0.575667
132	0.589965	0.93714	0.850346	0.576487
133	0.576125	0.926759	0.8391	0.545452
134	0.550173	0.932526	0.836938	0.534796
135	0.564014	0.935986	0.842993	0.55299
136	0.550173	0.943483	0.845156	0.556477
137	0.564014	0.929642	0.838235	0.540818
138	0.577855	0.936563	0.846886	0.565489
139	0.583045	0.929066	0.842561	0.55546
140	0.558824	0.927336	0.835208	0.532154
141	0.581315	0.942907	0.852509	0.5808
142	0.586505	0.933103	0.846453	0.565917
143	0.591696	0.930796	0.846021	0.565797
144	0.565744	0.94925	0.853374	0.581076
145	0.551903	0.941176	0.843858	0.553246
146	0.576125	0.9406	0.849481	0.571989
147	0.564014	0.935986	0.842993	0.55299
148	0.572664	0.93714	0.846021	0.562357
149	0.558824	0.934833	0.84083	0.546454
150	0.564014	0.933103	0.84083	0.547412
151	0.574394	0.939446	0.848183	0.568297
152	0.553633	0.929066	0.835208	0.531078
153	0.550173	0.928489	0.83391	0.527091
154	0.570934	0.925606	0.836938	0.539012
155	0.560554	0.940023	0.845156	0.55808
156	0.557093	0.935409	0.84083	0.546141
157	0.550173	0.932526	0.836938	0.534796
158	0.565744	0.939446	0.846021	0.561206
159	0.538062	0.942907	0.841696	0.545266
160	0.546713	0.932526	0.836073	0.531904
161	0.569204	0.94233	0.849048	0.569783
162	0.555363	0.935409	0.840398	0.544705
163	0.570934	0.933679	0.842993	0.554237
164	0.551903	0.93714	0.84083	0.545221
165	0.567474	0.933679	0.842128	0.551382
166	0.529412	0.931373	0.830882	0.515117
167	0.562284	0.938293	0.844291	0.556081
168	0.539792	0.936563	0.83737	0.533989
169	0.543253	0.934833	0.836938	0.533488
170	0.550173	0.937716	0.84083	0.544922
171	0.562284	0.926182	0.835208	0.532886
172	0.557093	0.9406	0.844723	0.556378
173	0.557093	0.936563	0.841696	0.548394
174	0.570934	0.932526	0.842128	0.552027
175	0.551903	0.9406	0.843426	0.55209
176	0.551903	0.93714	0.84083	0.545221
177	0.553633	0.933103	0.838235	0.538793
178	0.539792	0.93887	0.8391	0.538567
179	0.558824	0.936563	0.842128	0.549826
180	0.550173	0.940023	0.842561	0.549504
181	0.527682	0.934833	0.833045	0.520398
182	0.562284	0.93714	0.843426	0.553815
183	0.553633	0.93714	0.841263	0.546657
184	0.548443	0.935986	0.8391	0.540078
185	0.548443	0.931949	0.836073	0.53224
186	0.524221	0.935409	0.832612	0.518609
187	0.548443	0.9406	0.842561	0.549225
188	0.558824	0.94579	0.849048	0.568296
189	0.544983	0.939446	0.84083	0.544043
190	0.544983	0.926759	0.831315	0.51947
191	0.567474	0.929066	0.838668	0.542602
192	0.572664	0.933679	0.843426	0.555662
193	0.548443	0.928489	0.833478	0.52564
194	0.551903	0.941753	0.844291	0.554406
195	0.557093	0.93887	0.843426	0.552937
196	0.546713	0.934833	0.837803	0.536379
197	0.541522	0.937716	0.838668	0.537717
198	0.586505	0.927336	0.842128	0.555082
199	0.564014	0.935986	0.842993	0.55299
200	0.548443	0.936563	0.839533	0.54121
201	0.534602	0.931949	0.832612	0.520617
202	0.562284	0.932526	0.839965	0.544872
203	0.558824	0.938293	0.843426	0.553226
204	0.551903	0.939446	0.842561	0.549788
205	0.539792	0.925606	0.829152	0.512928
206	0.562284	0.9406	0.846021	0.560652
207	0.536332	0.940023	0.8391	0.537986
208	0.572664	0.936563	0.845588	0.561234
209	0.548443	0.930219	0.834775	0.528927
210	0.564014	0.94406	0.849048	0.569022
211	0.569204	0.942907	0.849481	0.570939
212	0.551903	0.935986	0.839965	0.542957
213	0.560554	0.925606	0.834343	0.530369
214	0.548443	0.941753	0.843426	0.551544
215	0.522491	0.940023	0.83564	0.526368
216	0.536332	0.931373	0.832612	0.520962
217	0.546713	0.938293	0.840398	0.543187
218	0.524221	0.931949	0.830017	0.511834
219	0.543253	0.93887	0.839965	0.541453
220	0.574394	0.934833	0.844723	0.559304
221	0.538062	0.942907	0.841696	0.545266
222	0.538062	0.94752	0.845156	0.554781
223	0.550173	0.937716	0.84083	0.544922
224	0.520761	0.941753	0.836505	0.528426
225	0.553633	0.927912	0.834343	0.5289
226	0.570934	0.933103	0.842561	0.55313
227	0.583045	0.940023	0.850779	0.576488
228	0.576125	0.925606	0.838235	0.543315
229	0.539792	0.937716	0.838235	0.536271
230	0.544983	0.932526	0.83564	0.530455
231	0.543253	0.941753	0.842128	0.54724
232	0.546713	0.94233	0.843426	0.551276
233	0.551903	0.940023	0.842993	0.550937
234	0.515571	0.931373	0.827422	0.503348
235	0.562284	0.939446	0.845156	0.55836
236	0.541522	0.944637	0.843858	0.551678
237	0.531142	0.946367	0.842561	0.546633
238	0.574394	0.925606	0.837803	0.541882
239	0.532872	0.941753	0.839533	0.53859
240	0.555363	0.944637	0.847318	0.5631
241	0.536332	0.934256	0.834775	0.526557
242	0.558824	0.941176	0.845588	0.558957
243	0.541522	0.9406	0.84083	0.543475
244	0.541522	0.937716	0.838668	0.537717
245	0.531142	0.930796	0.830882	0.515469
246	0.550173	0.930796	0.83564	0.531476
247	0.519031	0.940023	0.834775	0.523447
248	0.519031	0.9406	0.835208	0.524617
249	0.564014	0.939446	0.845588	0.559784
250	0.569204	0.933679	0.842561	0.55281
251	0.534602	0.937716	0.836938	0.531925
252	0.543253	0.937716	0.8391	0.539161
253	0.539792	0.939446	0.839533	0.539719
254	0.550173	0.939446	0.842128	0.548354
255	0.564014	0.931949	0.839965	0.545203
256	0.510381	0.931949	0.826557	0.500031
257	0.555363	0.924452	0.83218	0.523886
258	0.538062	0.933679	0.834775	0.526886
259	0.560554	0.939446	0.844723	0.556935
260	0.574394	0.930796	0.841696	0.551592
261	0.538062	0.9406	0.839965	0.540591
262	0.543253	0.926182	0.83045	0.51693
263	0.524221	0.93714	0.83391	0.52204
264	0.541522	0.934833	0.836505	0.532039
265	0.553633	0.934256	0.8391	0.541025
266	0.532872	0.933679	0.833478	0.522519
267	0.550173	0.934833	0.838668	0.539265
268	0.551903	0.93714	0.84083	0.545221
269	0.541522	0.927336	0.830882	0.517641
270	0.560554	0.9406	0.845588	0.559229
271	0.546713	0.931949	0.83564	0.530793
272	0.539792	0.936563	0.83737	0.533989
273	0.524221	0.931373	0.829585	0.510716
274	0.550173	0.93714	0.840398	0.543784
275	0.538062	0.941176	0.840398	0.541755
276	0.553633	0.94752	0.849048	0.567606
277	0.557093	0.9406	0.844723	0.556378
278	0.551903	0.936563	0.840398	0.544088
279	0.539792	0.933679	0.835208	0.528339
280	0.532872	0.94233	0.839965	0.539763
281	0.546713	0.932526	0.836073	0.531904
282	0.517301	0.931373	0.827855	0.504825
283	0.529412	0.927912	0.828287	0.508487
284	0.555363	0.939446	0.843426	0.552651
285	0.536332	0.931373	0.832612	0.520962
286	0.548443	0.93887	0.841263	0.54577
287	0.532872	0.94406	0.841263	0.543303
288	0.515571	0.94233	0.83564	0.525227
289	0.538062	0.942907	0.841696	0.545266
290	0.524221	0.934833	0.83218	0.517472
291	0.534602	0.934256	0.834343	0.525102
292	0.548443	0.931949	0.836073	0.53224
293	0.565744	0.929642	0.838668	0.542254
294	0.560554	0.941753	0.846453	0.561535
295	0.531142	0.936563	0.835208	0.526729
296	0.529412	0.93714	0.835208	0.526417
297	0.560554	0.945213	0.849048	0.568534
298	0.519031	0.935986	0.831747	0.515353
299	0.541522	0.928489	0.831747	0.519823
300	0.532872	0.940023	0.838235	0.535091
301	0.548443	0.938293	0.84083	0.544625
302	0.539792	0.946367	0.844723	0.553814
303	0.519031	0.939446	0.834343	0.52228
304	0.550173	0.940023	0.842561	0.549504
305	0.538062	0.940023	0.839533	0.539431
306	0.564014	0.939446	0.845588	0.559784
307	0.550173	0.939446	0.842128	0.548354
308	0.539792	0.928489	0.831315	0.518365
309	0.550173	0.936563	0.839965	0.54265
310	0.548443	0.934833	0.838235	0.537823
311	0.538062	0.942907	0.841696	0.545266
312	0.534602	0.938293	0.83737	0.533074
313	0.519031	0.944637	0.838235	0.532905
314	0.541522	0.938293	0.8391	0.538862
315	0.551903	0.94233	0.844723	0.555569
316	0.558824	0.940023	0.844723	0.556655
317	0.529412	0.934833	0.833478	0.521859
318	0.544983	0.943483	0.843858	0.552186
319	0.543253	0.944637	0.844291	0.553111
320	0.541522	0.928489	0.831747	0.519823
321	0.546713	0.934833	0.837803	0.536379
322	0.510381	0.936563	0.830017	0.509141
323	0.557093	0.941176	0.845156	0.557531
324	0.539792	0.926759	0.830017	0.515094
325	0.539792	0.932526	0.834343	0.526101
326	0.541522	0.93714	0.838235	0.536575
327	0.541522	0.931949	0.834343	0.526441
328	0.539792	0.938293	0.838668	0.537417
329	0.525952	0.93887	0.83564	0.526959
330	0.565744	0.927912	0.83737	0.538998
331	0.572664	0.94233	0.849913	0.572609
332	0.522491	0.934833	0.831747	0.516006
333	0.532872	0.94406	0.841263	0.543303
334	0.517301	0.936563	0.831747	0.515031
335	0.519031	0.927336	0.82526	0.498545
336	0.551903	0.941176	0.843858	0.553246
337	0.546713	0.941176	0.842561	0.548949
338	0.541522	0.933103	0.835208	0.528671
339	0.515571	0.925606	0.823097	0.492302
340	0.532872	0.93714	0.836073	0.529327
341	0.562284	0.919839	0.83045	0.521238
342	0.536332	0.94406	0.842128	0.546185
343	0.550173	0.93714	0.840398	0.543784
344	0.536332	0.933679	0.834343	0.525432
345	0.487889	0.93714	0.824827	0.49097
346	0.548443	0.934256	0.837803	0.5367
347	0.543253	0.939446	0.840398	0.542603
348	0.508651	0.928489	0.823529	0.491847
349	0.538062	0.931949	0.833478	0.523532
350	0.50346	0.934256	0.826557	0.49863
351	0.548443	0.942907	0.844291	0.553877
352	0.544983	0.94233	0.842993	0.549843
353	0.558824	0.939446	0.844291	0.555509
354	0.525952	0.931373	0.830017	0.512184
355	0.529412	0.9406	0.837803	0.533354
356	0.541522	0.929066	0.83218	0.520919
357	0.553633	0.931373	0.836938	0.535469
358	0.529412	0.942907	0.839533	0.538047
359	0.527682	0.943483	0.839533	0.537782
360	0.538062	0.926759	0.829585	0.513633
361	0.512111	0.935409	0.829585	0.50832
362	0.536332	0.93714	0.836938	0.532231
363	0.513841	0.930796	0.826557	0.50075
364	0.508651	0.939446	0.831747	0.513472
365	0.527682	0.945213	0.84083	0.541351
366	0.520761	0.929066	0.82699	0.503327
367	0.50346	0.942907	0.833045	0.516145
368	0.524221	0.929642	0.828287	0.50738
369	0.534602	0.929066	0.83045	0.51508
370	0.541522	0.939446	0.839965	0.541162
371	0.527682	0.935409	0.833478	0.521534
372	0.487889	0.931373	0.820502	0.479481
373	0.539792	0.933103	0.834775	0.527219
374	0.560554	0.94233	0.846886	0.562694
375	0.519031	0.935986	0.831747	0.515353
376	0.536332	0.946943	0.844291	0.552146
377	0.541522	0.934256	0.836073	0.530913
378	0.532872	0.94233	0.839965	0.539763
379	0.550173	0.953287	0.852509	0.576912
380	0.531142	0.941176	0.838668	0.535972
381	0.534602	0.938293	0.83737	0.533074
382	0.520761	0.94579	0.839533	0.536758
383	0.546713	0.94579	0.846021	0.558342
384	0.49827	0.93887	0.82872	0.503427
385	0.524221	0.936563	0.833478	0.520893
386	0.531142	0.946943	0.842993	0.547835
387	0.524221	0.935986	0.833045	0.519749
388	0.513841	0.932526	0.827855	0.504118
389	0.538062	0.933679	0.834775	0.526886
390	0.541522	0.942907	0.842561	0.548142
391	0.551903	0.930796	0.836073	0.532922
392	0.491349	0.932526	0.822232	0.484757
393	0.534602	0.933103	0.833478	0.522853
394	0.513841	0.93887	0.832612	0.516718
395	0.532872	0.928489	0.829585	0.512517
396	0.531142	0.933103	0.832612	0.519935
397	0.522491	0.930219	0.828287	0.507017
398	0.541522	0.931373	0.83391	0.52533
399	0.550173	0.926182	0.83218	0.522753
400	0.50692	0.931949	0.825692	0.497064
401	0.519031	0.930796	0.827855	0.505183
402	0.512111	0.936563	0.83045	0.510616
403	0.550173	0.930796	0.83564	0.531476
404	0.539792	0.925606	0.829152	0.512928
405	0.50692	0.930796	0.824827	0.494816
406	0.50346	0.94579	0.835208	0.522162
407	0.515571	0.93714	0.831747	0.514712
408	0.525952	0.934833	0.832612	0.518936
409	0.513841	0.943483	0.836073	0.526142
410	0.520761	0.935409	0.831747	0.515678
411	0.49308	0.935409	0.824827	0.491981
412	0.532872	0.935409	0.834775	0.525909
413	0.529412	0.938293	0.836073	0.528716
414	0.534602	0.931373	0.83218	0.519503
415	0.532872	0.927912	0.829152	0.511421
416	0.524221	0.935986	0.833045	0.519749
417	0.50346	0.939446	0.83045	0.509044
418	0.515571	0.94406	0.836938	0.528796
419	0.512111	0.930219	0.825692	0.498152
420	0.484429	0.934833	0.822232	0.483326
421	0.522491	0.945213	0.839533	0.537008
422	0.50519	0.936563	0.82872	0.504706
423	0.50519	0.935986	0.828287	0.503553
424	0.50346	0.938293	0.829585	0.506706
425	0.538062	0.943483	0.842128	0.546443
426	0.527682	0.936563	0.834343	0.523815
427	0.525952	0.9406	0.836938	0.530448
428	0.50346	0.948097	0.836938	0.527045
429	0.532872	0.930796	0.831315	0.516932
430	0.527682	0.932526	0.831315	0.515888
431	0.538062	0.931949	0.833478	0.523532
432	0.49827	0.93714	0.827422	0.499927
433	0.519031	0.930796	0.827855	0.505183
434	0.49827	0.934833	0.825692	0.49531
435	0.50173	0.934256	0.826125	0.497143
436	0.525952	0.926759	0.826557	0.503357
437	0.513841	0.934256	0.829152	0.507514
438	0.49654	0.935409	0.825692	0.494968
439	0.512111	0.94233	0.834775	0.5223
440	0.486159	0.929642	0.818772	0.474591
441	0.525952	0.935409	0.833045	0.520072
442	0.49827	0.93714	0.827422	0.499927
443	0.512111	0.934833	0.829152	0.507178
444	0.49481	0.93887	0.827855	0.500453
445	0.536332	0.9406	0.839533	0.539147
446	0.510381	0.938293	0.831315	0.512613
447	0.520761	0.937716	0.833478	0.520266
448	0.534602	0.934833	0.834775	0.526231
449	0.539792	0.931949	0.83391	0.524987
450	0.515571	0.9406	0.834343	0.521691
451	0.536332	0.94233	0.84083	0.542651
452	0.513841	0.942907	0.83564	0.524952
453	0.512111	0.935409	0.829585	0.50832
454	0.524221	0.928489	0.827422	0.505172
455	0.487889	0.931949	0.820934	0.480614
456	0.513841	0.930219	0.826125	0.499634
457	0.538062	0.930219	0.83218	0.520205
458	0.531142	0.930796	0.830882	0.515469
459	0.529412	0.944637	0.84083	0.541604
460	0.524221	0.93887	0.835208	0.525501
461	0.517301	0.933103	0.829152	0.508198
462	0.50346	0.935409	0.827422	0.50092
463	0.512111	0.939446	0.832612	0.516415
464	0.50692	0.931949	0.825692	0.497064
465	0.517301	0.927912	0.82526	0.498164
466	0.489619	0.931949	0.821367	0.482119
467	0.527682	0.941176	0.837803	0.533071
468	0.49308	0.9406	0.82872	0.502503
469	0.519031	0.940023	0.834775	0.523447
470	0.508651	0.938293	0.830882	0.511138
471	0.532872	0.9406	0.838668	0.536254
472	0.536332	0.933103	0.83391	0.52431
473	0.515571	0.933679	0.829152	0.507855
474	0.49481	0.938293	0.827422	0.499282
475	0.520761	0.941753	0.836505	0.528426
476	0.512111	0.941176	0.83391	0.519935
477	0.536332	0.943483	0.841696	0.545003
478	0.515571	0.939446	0.833478	0.519351
479	0.479239	0.933103	0.819637	0.475348
480	0.50519	0.932526	0.825692	0.496707
481	0.515571	0.935409	0.83045	0.511268
482	0.517301	0.931949	0.828287	0.505946
483	0.50346	0.934256	0.826557	0.49863
484	0.515571	0.94406	0.836938	0.528796
485	0.49827	0.922722	0.816609	0.471927
486	0.522491	0.935986	0.832612	0.518285
487	0.49654	0.935986	0.826125	0.496122
488	0.513841	0.930796	0.826557	0.50075
489	0.5	0.937716	0.828287	0.502576
490	0.50692	0.949827	0.8391	0.533666
491	0.489619	0.925606	0.816609	0.469836
492	0.49308	0.934833	0.824394	0.49083
493	0.50519	0.934833	0.827422	0.501258
494	0.486159	0.933679	0.821799	0.482531
495	0.517301	0.929642	0.826557	0.501481
496	0.519031	0.932526	0.829152	0.508544
497	0.512111	0.937716	0.831315	0.512925
498	0.524221	0.929642	0.828287	0.50738
499	0.525952	0.930219	0.829152	0.509959
500	0.513841	0.940023	0.833478	0.519053
501	0.5	0.939446	0.829585	0.506083
502	0.513841	0.924452	0.821799	0.488642
503	0.50519	0.926182	0.820934	0.484458
504	0.50346	0.93887	0.830017	0.507873
505	0.487889	0.925029	0.815744	0.467226
506	0.508651	0.9406	0.832612	0.515819
507	0.487889	0.931373	0.820502	0.479481
508	0.529412	0.935986	0.834343	0.524132
509	0.49827	0.933679	0.824827	0.493021
510	0.525952	0.931949	0.83045	0.513302
511	0.519031	0.925606	0.823962	0.495268
512	0.522491	0.94233	0.83737	0.531061
513	0.49481	0.935409	0.82526	0.493476
514	0.519031	0.930796	0.827855	0.505183
515	0.543253	0.9406	0.841263	0.544915
516	0.531142	0.930796	0.830882	0.515469
517	0.543253	0.930796	0.83391	0.525676
518	0.544983	0.93887	0.840398	0.542893
519	0.536332	0.931373	0.832612	0.520962
520	0.50346	0.929066	0.822664	0.488486
521	0.513841	0.925606	0.822664	0.490816
522	0.508651	0.943483	0.834775	0.521749
523	0.524221	0.930219	0.82872	0.508489
524	0.513841	0.931373	0.82699	0.50187
525	0.515571	0.93887	0.833045	0.518186
526	0.517301	0.931949	0.828287	0.505946
527	0.513841	0.920992	0.819204	0.48219
528	0.508651	0.9406	0.832612	0.515819
529	0.541522	0.943483	0.842993	0.549317
530	0.487889	0.934833	0.823097	0.486333
531	0.49308	0.933103	0.823097	0.487395
532	0.527682	0.931949	0.830882	0.514768
533	0.543253	0.934833	0.836938	0.533488
534	0.524221	0.934833	0.83218	0.517472
535	0.532872	0.93714	0.836073	0.529327
536	0.517301	0.939446	0.83391	0.520816
537	0.50173	0.925029	0.819204	0.479276
538	0.529412	0.940023	0.83737	0.53219
539	0.522491	0.933103	0.83045	0.512611
540	0.487889	0.933103	0.821799	0.482892
541	0.517301	0.932526	0.82872	0.50707
542	0.525952	0.937716	0.834775	0.52465
543	0.536332	0.929066	0.830882	0.516542
544	0.529412	0.930796	0.83045	0.514004
545	0.519031	0.937716	0.833045	0.518801
546	0.517301	0.940023	0.834343	0.521984
547	0.486159	0.93887	0.825692	0.492988
548	0.470588	0.938293	0.821367	0.478245
549	0.49481	0.930796	0.821799	0.484363
550	0.50519	0.934256	0.82699	0.500115
551	0.513841	0.93714	0.831315	0.513241
552	0.513841	0.931373	0.82699	0.50187
553	0.512111	0.934256	0.82872	0.506038
554	0.50346	0.941176	0.831747	0.512578
555	0.508651	0.927336	0.822664	0.489639
556	0.50692	0.931949	0.825692	0.497064
557	0.515571	0.928489	0.82526	0.497786
558	0.525952	0.930219	0.829152	0.509959
559	0.487889	0.937716	0.82526	0.492138
560	0.513841	0.935409	0.830017	0.509795
561	0.508651	0.933679	0.827422	0.501942
562	0.534602	0.941176	0.839533	0.538867
563	0.5	0.930219	0.822664	0.487732
564	0.525952	0.933679	0.831747	0.516673
565	0.480969	0.93714	0.823097	0.484961
566	0.515571	0.938293	0.832612	0.517025
567	0.517301	0.940023	0.834343	0.521984
568	0.517301	0.933679	0.829585	0.509328
569	0.515571	0.932526	0.828287	0.505595
570	0.531142	0.921569	0.823962	0.498084
571	0.515571	0.929642	0.826125	0.500002
572	0.515571	0.926759	0.823962	0.494486
573	0.534602	0.933103	0.833478	0.522853
574	0.534602	0.929642	0.830882	0.516181
575	0.49654	0.935409	0.825692	0.494968
576	0.49481	0.938293	0.827422	0.499282
577	0.487889	0.929066	0.818772	0.474979
578	0.50173	0.926182	0.820069	0.481465
579	0.491349	0.94579	0.83218	0.51184
580	0.510381	0.925029	0.821367	0.48675
581	0.546713	0.935986	0.838668	0.538636
582	0.513841	0.939446	0.833045	0.517884
583	0.524221	0.927336	0.826557	0.502976
584	0.510381	0.933679	0.827855	0.503423
585	0.522491	0.933679	0.830882	0.51374
586	0.49654	0.928489	0.820502	0.481388
587	0.519031	0.926182	0.824394	0.496357
588	0.512111	0.932526	0.827422	0.502639
589	0.50173	0.926759	0.820502	0.482565
590	0.50519	0.937716	0.829585	0.507022
591	0.562284	0.93714	0.843426	0.553815
592	0.491349	0.953864	0.838235	0.529312
593	0.527682	0.927912	0.827855	0.507017
594	0.525952	0.935409	0.833045	0.520072
595	0.517301	0.935409	0.830882	0.51274
596	0.531142	0.933679	0.833045	0.521059
597	0.515571	0.929642	0.826125	0.500002
598	0.5	0.935986	0.82699	0.4991
599	0.489619	0.925606	0.816609	0.469836
600	0.50173	0.932526	0.824827	0.49373
601	0.517301	0.93887	0.833478	0.519652
602	0.512111	0.94406	0.836073	0.525874
603	0.50346	0.935409	0.827422	0.50092
604	0.510381	0.933679	0.827855	0.503423
605	0.484429	0.935986	0.823097	0.48564
606	0.470588	0.929642	0.814879	0.460921
607	0.519031	0.940023	0.834775	0.523447
608	0.50173	0.93887	0.829585	0.506393
609	0.541522	0.933103	0.835208	0.528671
610	0.512111	0.953287	0.842993	0.545509
611	0.5	0.935986	0.82699	0.4991
612	0.524221	0.931949	0.830017	0.511834
613	0.477509	0.925029	0.813149	0.458111
614	0.519031	0.93714	0.832612	0.517648
615	0.517301	0.940023	0.834343	0.521984
616	0.513841	0.940023	0.833478	0.519053
617	0.50519	0.939446	0.830882	0.510522
618	0.49827	0.925606	0.818772	0.477369
619	0.487889	0.924452	0.815311	0.466131
620	0.541522	0.930219	0.833045	0.523118
621	0.525952	0.935409	0.833045	0.520072
622	0.512111	0.929642	0.82526	0.497038
623	0.489619	0.938293	0.826125	0.494805
624	0.543253	0.938293	0.839533	0.540305
625	0.5	0.934833	0.826125	0.496799
626	0.517301	0.933679	0.829585	0.509328
627	0.527682	0.94233	0.838668	0.535419
628	0.534602	0.940023	0.838668	0.536539
629	0.524221	0.935409	0.832612	0.518609
630	0.49654	0.93887	0.828287	0.501941
631	0.508651	0.936563	0.829585	0.507665
632	0.50519	0.936563	0.82872	0.504706
633	0.522491	0.93714	0.833478	0.520578
634	0.5	0.929642	0.822232	0.486613
635	0.50519	0.943483	0.83391	0.518812
636	0.49308	0.9406	0.82872	0.502503
637	0.515571	0.939446	0.833478	0.519351
638	0.515571	0.93714	0.831747	0.514712
639	0.50692	0.930796	0.824827	0.494816
640	0.50173	0.939446	0.830017	0.507564
641	0.50173	0.936563	0.827855	0.50174
642	0.489619	0.938293	0.826125	0.494805
643	0.472318	0.93714	0.820934	0.477405
644	0.491349	0.935409	0.824394	0.490485
645	0.468858	0.927912	0.813149	0.456019
646	0.534602	0.933679	0.83391	0.523976
647	0.49654	0.920992	0.814879	0.467191
648	0.510381	0.928489	0.823962	0.493335
649	0.491349	0.935409	0.824394	0.490485
650	0.508651	0.931949	0.826125	0.498548
651	0.49308	0.931949	0.822232	0.485122
652	0.49654	0.928489	0.820502	0.481388
653	0.508651	0.932526	0.826557	0.499676
654	0.5	0.935986	0.82699	0.4991
655	0.491349	0.940023	0.827855	0.49983
656	0.50173	0.927912	0.821367	0.484772
657	0.527682	0.938293	0.83564	0.527261
658	0.519031	0.93714	0.832612	0.517648
659	0.491349	0.934833	0.823962	0.489333
660	0.50173	0.928489	0.821799	0.485881
661	0.50692	0.934256	0.827422	0.501598
662	0.49481	0.934256	0.824394	0.491177
663	0.5	0.935409	0.826557	0.497948
664	0.510381	0.934256	0.828287	0.50456
665	0.510381	0.930219	0.82526	0.496669
666	0.491349	0.937716	0.826125	0.495129
667	0.482699	0.934256	0.821367	0.480667
668	0.50692	0.925606	0.820934	0.484857
669	0.486159	0.932526	0.820934	0.480246
670	0.491349	0.940023	0.827855	0.49983
671	0.489619	0.94233	0.829152	0.503102
672	0.520761	0.926182	0.824827	0.497837
673	0.486159	0.93887	0.825692	0.492988
674	0.487889	0.932526	0.821367	0.481751
675	0.510381	0.943483	0.835208	0.523215
676	0.49654	0.932526	0.823529	0.489252
677	0.50519	0.936563	0.82872	0.504706
678	0.49481	0.93887	0.827855	0.500453
679	0.49654	0.935409	0.825692	0.494968
680	0.491349	0.930796	0.820934	0.481361
681	0.515571	0.933679	0.829152	0.507855
682	0.491349	0.934256	0.823529	0.488184
683	0.50173	0.931949	0.824394	0.492599
684	0.484429	0.935986	0.823097	0.48564
685	0.519031	0.932526	0.829152	0.508544
686	0.50346	0.938293	0.829585	0.506706
687	0.486159	0.936563	0.823962	0.488305
688	0.49654	0.937716	0.827422	0.499603
689	0.49308	0.942907	0.83045	0.507273
690	0.489619	0.934833	0.823529	0.487834
691	0.517301	0.927912	0.82526	0.498164
692	0.517301	0.931949	0.828287	0.505946
693	0.513841	0.933679	0.82872	0.506379
694	0.522491	0.94406	0.838668	0.534618
695	0.546713	0.933679	0.836938	0.534135
696	0.477509	0.9406	0.824827	0.489037
697	0.50346	0.930219	0.823529	0.490718
698	0.508651	0.935986	0.829152	0.506513
699	0.510381	0.925029	0.821367	0.48675
700	0.467128	0.930219	0.814446	0.458993
701	0.508651	0.933679	0.827422	0.501942
702	0.49654	0.927336	0.819637	0.47917
703	0.520761	0.929066	0.82699	0.503327
704	0.50346	0.933103	0.825692	0.496353
