# Supplementary material for: Prediction of Protein Cleavage Site with Feature Selection by Random Forest
Source: PLoS One. 2012 Sep 18;7(9):e45854. doi: 10.1371/journal.pone.0045854 (PMC3445488; doi:10.1371/journal.pone.0045854)
Supplement: Supporting Information S5 — The optimal 65 features selected by IFS. (XLSX) [file pone.0045854.s005.xlsx]

## Sheet: Sheet1
Order	Feature	Name	Score
1	693	AA11_aa_frequency	0 052
2	11	AA11_disorder	0 037
3	694	AA12_aa_frequency	0 013
4	695	AA13_aa_frequency	0 014
5	242	AA11_pssm_20	0 013
6	206	AA10_pssm_4	0 012
7	303	AA15_pssm_1	0 010
8	144	AA7_pssm_2	0 009
9	681	AA22_Polarity	0 009
10	625	AA11_Molecular volume	0 009
11	419	AA20_pssm_17	0 008
12	696	AA14_aa_frequency	0 008
13	64	AA3_pssm_2	0 009
14	184	AA9_pssm_2	0 008
15	381	AA18_pssm_19	0 008
16	690	AA8_aa_frequency	0 006
17	51	AA2_pssm_9	0 006
18	498	AA12_ss_3	0 005
19	129	AA6_pssm_7	0 005
20	565	AA19_sa_1	0 005
21	626	AA11_Polarity	0 006
22	24	AA1_pssm_2	0 005
23	647	AA15_Secondary structure	0 005
24	691	AA9_aa_frequency	0 004
25	253	AA12_pssm_11	0 004
26	685	AA3_aa_frequency	0 004
27	60	AA2_pssm_18	0 004
28	149	AA7_pssm_7	0 004
29	411	AA20_pssm_9	0 004
30	491	AA10_ss_2	0 004
31	79	AA3_pssm_17	0 004
32	431	AA21_pssm_9	0 004
33	314	AA15_pssm_12	0 004
34	336	AA16_pssm_14	0 004
35	263	AA13_pssm_1	0 004
36	85	AA4_pssm_3	0 003
37	624	AA11_Electrostatic charge	0 004
38	459	AA22_pssm_17	0 004
39	476	AA5_ss_2	0 003
40	665	AA19_Molecular volume	0 003
41	698	AA16_aa_frequency	0 003
42	188	AA9_pssm_6	0 003
43	619	AA10_Electrostatic charge	0 003
44	522	AA20_ss_3	0 003
45	238	AA11_pssm_16	0 003
46	629	AA12_Electrostatic charge	0 003
47	464	AA1_ss_2	0 003
48	445	AA22_pssm_3	0 003
49	280	AA13_pssm_18	0 003
50	151	AA7_pssm_9	0 003
51	286	AA14_pssm_4	0 003
52	537	AA5_sa_1	0 003
53	232	AA11_pssm_10	0 003
54	439	AA21_pssm_17	0 003
55	243	AA12_pssm_1	0 003
56	224	AA11_pssm_2	0 003
57	600	AA6_Molecular volume	0 002
58	48	AA2_pssm_6	0 002
59	217	AA10_pssm_15	0 002
60	384	AA19_pssm_2	0 002
61	275	AA13_pssm_13	0 002
62	39	AA1_pssm_17	0 002
63	527	AA22_ss_2	0 001
64	175	AA8_pssm_13	0 001
65	533	AA3_sa_1	0 002
